# Supplementary material for: Cytokinin response factor LcARR11 promotes floral bud physiological differentiation by activating LcIPT3 and LcFT1 in litchi
Source: Hortic Res. 2025 Aug 26;12(11):uhaf218. doi: 10.1093/hr/uhaf218 (PMC12596081; doi:10.1093/hr/uhaf218)
Supplement: Web_Material_uhaf218 [file web_material_uhaf218.zip › Supplementary Table.xlsx]

## Sheet: S1 
Table S1.The FPKM values of differentially expressed genes in leaf samples from on-year and off-year trees
ID	G1-1125	G2-1125	G3-1125	G1-1210	G2-1210	G3-1210	G1-1225	G2-1225	G3-1225	G1-0109	G2-0109	G3-0109	G1-0116	G2-0116	G3-0116	G1-0123	G2-0123	G3-0123	X1-1125	X2-1125	X3-1125	X1-1210	X2-1210	X3-1210	X1-1225	X2-1225	X3-1225	X1-0109	X2-0109	X3-0109	X1-0116	X2-0116	X3-0116	X1-0123	X2-0123	X3-0123
LITCHI031859	0.929792	1.3675	1.26733	0.793821	0.634013	0.886585	2.2131	1.4535	1.5081	0.743935	0.501012	0.528767	3.15814	2.8724	4.17846	3.42572	2.58353	3.03386	2.04821	1.28425	1.6402	1.47886	1.53553	1.46114	0.989225	0.976019	1.62827	0.767764	0.716193	0.41414	0.502603	1.03194	0.807779	1.9005	2.52598	2.08573
LITCHI031813	0.379943	0.410769	0.385237	0.337152	0.258148	0.212547	0.565221	0.672959	0.666735	0.34114	0.231799	0.305717	1.33241	1.00344	1.43955	0.941235	1.05376	0.970575	0.795319	0.843231	0.735383	0.473567	0.459104	0.592716	0.56808	0.617925	0.398964	0.348744	0.242374	0.269831	0.420259	0.572435	0.629534	1.28054	1.19113	1.25236
LITCHI031810	12.0221	10.1382	12.6756	10.6072	8.61272	6.2686	19.5151	20.5039	23.5279	11.0547	9.35156	11.0221	39.1999	34.8105	42.1437	37.9826	35.707	36.381	22.0472	28.1699	25.4622	18.6374	20.8364	24.1344	19.0309	18.26	16.6013	10.1195	9.59562	11.3633	17.6255	17.9331	21.218	34.6133	35.5623	36.147
LITCHI031809	1.48318	1.76761	1.82738	2.36657	2.12971	1.37421	2.49016	1.20236	2.65802	1.43963	2.00697	1.6902	6.70753	6.87724	6.0944	2.4608	3.17948	3.70751	3.15902	3.28599	3.09024	3.24823	3.21119	2.93708	2.62471	2.78394	2.62217	2.57471	2.15324	2.08522	2.23171	3.6093	4.69185	6.22069	6.39658	7.10975
LITCHI031806	3.97078	3.83242	4.15356	8.66007	9.28423	5.21386	5.97162	10.761	8.26774	7.46701	7.25446	5.59856	16.5072	13.4991	17.1569	8.50224	13.122	12.8733	4.01542	6.48484	6.02111	7.2403	5.11605	15.2732	4.60509	4.33914	3.96803	8.86505	8.57553	6.22116	8.09462	6.06577	5.56603	14.1181	13.1032	10.4165
LITCHI031776	1.21932	0.66378	0.904849	0.675139	1.39686	0.883668	1.32984	0.864606	1.59638	1.02098	1.30367	0.493032	1.9081	2.27671	2.83087	1.75092	2.17441	2.18884	0.545986	0.3928	0.754882	1.34681	0.838519	1.20606	0.661626	0.771037	0.92581	0.813442	0.71661	1.21865	0.661085	1.1188	0.236412	1.52549	1.6807	1.16332
LITCHI031722	0.935876	1.45339	1.16955	0.557344	1.52108	1.11107	0.437809	1.0536	0.565902	0.442301	1.07024	0.708554	1.51288	2.02726	1.56454	1.04978	1.39302	1.54105	0.553301	0.651681	0.699459	0.466214	0.715629	1.76398	0.915478	1.03426	1.52703	0.703435	0.563603	0.870108	0.598433	1.11754	0.556106	0.514052	0.477323	0.694819
LITCHI031695	0.194736	0.20235	0.06999	0.314084	0.339936	0.156542	0.335061	0.633401	0.305797	0.474408	0.384067	0.148067	0.42806	1.02628	0.684414	0.335093	0.43036	0.344905	0.092123	0.11103	0.162162	0.122397	0.127599	0.490109	0.117481	0.202671	0.044319	0.34832	0.367052	0.150133	0.214538	0.157178	0.099822	0.157326	0.348735	0.213219
LITCHI031676	6.63091	5.32799	5.01321	5.13905	4.67052	4.89054	5.87384	5.53039	4.9412	5.55109	5.04646	4.41727	7.77595	6.09982	9.75394	5.69366	6.82352	5.42997	4.91537	5.90731	4.71902	3.8818	4.61526	3.67149	3.84519	3.68078	3.23942	4.32488	4.48691	3.05427	4.34828	3.20614	2.8643	4.38624	4.39888	4.78374
LITCHI031673	13.9338	15.0632	7.393	17.4644	3.98169	30.7568	12.2026	5.39039	7.23851	8.90021	1.73182	6.00709	4.71785	3.13697	4.79741	6.79253	1.96938	3.11962	7.03538	4.46638	5.89214	11.2654	5.72288	4.45565	1.65923	2.55099	3.05124	2.5015	0.827205	1.44893	2.34013	1.11019	0.441338	0.821312	1.40604	0.658818
LITCHI031665	0.810621	0.841526	0.646919	0.941486	1.61861	0.673057	0.571616	1.01712	1.08004	1.06149	1.13866	2.20789	2.10515	2.9458	1.50889	1.16035	3.00717	1.60148	1.80332	2.49176	1.93176	1.19832	2.07222	2.2369	1.48227	1.92743	1.03475	2.01173	2.61295	2.46528	1.79503	2.02043	6.74861	1.33269	2.14263	2.46321
LITCHI031631	3.45782	3.76795	4.0596	6.09507	2.3496	5.54921	6.61857	6.89199	8.62701	5.21567	3.54199	4.12139	5.18459	6.65737	4.51661	8.04603	5.23319	5.61576	5.44802	5.5963	6.5706	5.34972	3.55153	2.75128	7.51918	5.9007	6.74748	2.04093	2.26714	2.35886	3.36227	1.69263	1.92192	3.67367	2.39803	3.48703
LITCHI031625	6.85053	6.91545	7.15973	10.9701	4.08671	10.0636	10.6479	12.342	13.2297	10.616	6.83241	6.8235	9.55777	11.3454	8.0234	13.5337	9.67859	13.7607	9.68781	8.29129	10.3161	10.0482	5.95499	5.42189	12.4524	11.6282	11.2191	2.89703	4.14898	4.49625	4.74856	3.37699	2.89236	6.51215	4.22608	4.83934
LITCHI031553	8.57442	12.4082	8.52326	13.3342	16.1371	13.3597	8.54251	8.27072	8.37948	16.9024	17.4672	21.0577	7.23308	8.6724	6.58352	6.23059	7.28608	8.27905	7.87371	5.65644	5.98691	9.78704	9.31137	9.28341	9.81732	10.8827	13.1961	22.1499	16.7385	16.0827	11.0499	21.2086	13.6675	11.4328	9.50249	14.2724
LITCHI031494	3.62881	6.58816	2.75229	3.81295	5.01648	5.69587	5.88797	4.64847	4.51215	2.37686	3.21844	4.52333	2.20157	4.27917	1.48	2.40132	4.04237	4.52979	3.48992	1.4641	4.89246	6.45799	4.03283	3.59427	4.86953	6.17016	8.11247	8.35405	7.56094	6.82947	6.29355	7.76701	5.70373	6.47637	5.99628	6.96406
LITCHI031491	38.4087	55.2479	51.1518	58.7695	61.7952	62.7772	51.0328	49.5872	64.0626	54.2338	55.3756	69.122	44.8439	51.7742	47.2186	40.6377	49.8835	57.0127	53.3929	47.5919	59.0635	76.2138	72.7629	52.7584	73.3074	76.4036	82.5073	79.4647	80.5967	63.9315	62.6913	114.037	89.1555	66.7263	66.1534	66.4595
LITCHI031490	52.3962	69.2923	61.2739	71.6253	70.1592	77.5674	64.5293	59.7633	74.6979	60.8467	70.9141	81.64	56.3118	62.4224	52.7083	43.2439	61.249	71.2587	65.8837	59.751	70.1922	90.8612	93.9932	63.478	86.1259	100.737	101.871	94.1501	99.3641	75.5818	73.0531	133.239	115.342	87.6769	86.9103	96.0746
LITCHI031489	13.2916	21.4442	17.6098	24.5095	21.7289	23.7637	26.3364	21.8522	25.8451	19.0264	21.1636	28.0267	17.1841	19.231	20.0653	19.3686	22.9567	23.5042	20.9641	17.7698	20.8298	33.7017	28.8999	20.0494	30.1688	36.9969	31.0973	32.1241	34.3338	25.52	26.7732	50.7178	35.3388	27.3066	29.1449	26.7083
LITCHI031425	10.7797	10.7429	8.90156	12.0016	11.3139	10.0298	11.2827	10.9108	13.6699	9.33418	6.5055	7.96598	9.74001	12.1795	13.1398	14.3765	11.6738	12.2406	21.6685	22.0672	19.3286	16.9167	24.8917	18.353	16.9467	13.8973	17.6314	8.52834	11.9282	8.7286	14.6739	21.6582	14.6705	9.82047	10.7329	13.7779
LITCHI031424	4.58576	3.20416	3.09969	4.17812	3.46857	4.33746	3.3595	2.98759	4.17085	3.63521	3.37506	2.90856	1.89471	2.7654	1.61435	2.72168	2.2706	2.36758	5.21887	4.2957	4.30716	5.07703	6.36674	3.91562	5.06566	5.69289	5.92607	3.5625	3.15089	4.40996	4.29446	4.56002	4.57347	3.03967	2.82912	3.95883
LITCHI031415	0.968148	1.08781	1.13294	1.91502	0.834017	1.32102	1.20785	1.17467	1.59739	1.42138	0.69435	0.848591	0.745662	0.854224	0.741443	0.752542	0.675221	1.05499	1.68255	1.20874	1.1533	1.91781	1.97719	0.485028	2.12777	1.9155	2.17706	1.83565	1.39715	2.49365	1.7737	1.52414	1.46723	1.3194	1.2854	1.53119
LITCHI031390	1.64811	1.58266	1.65705	2.7044	1.31227	2.06541	2.34965	2.13503	2.79522	1.85666	1.22306	2.13321	1.1264	1.11072	1.19927	2.07778	0.631327	1.52509	3.47745	2.75339	2.15999	3.2507	3.77644	1.24816	3.40147	3.30391	5.06774	2.16858	1.17591	2.35731	2.7144	2.34685	2.23979	2.57384	1.75253	1.81017
LITCHI031373	77.4543	92.7411	94.0186	57.5928	59.5638	80.2515	22.974	16.8144	19.4953	57.2531	58.1892	59.8093	8.7499	9.79809	10.5018	11.1926	9.00821	8.87712	34.7481	34.0375	29.9163	35.8277	32.9484	24.2433	34.794	35.9749	39.6738	88.7033	90.3438	83.7189	26.0014	21.7669	18.7778	8.50952	5.47948	5.31204
LITCHI031372	2.54741	2.68714	2.74091	3.89652	2.94473	3.66419	2.10695	3.53979	3.02953	3.40785	3.19723	1.44608	4.41833	3.61773	4.9245	5.83264	3.98569	2.9995	2.79005	2.71807	3.17372	3.02937	2.90405	3.80377	1.49257	1.26284	1.40736	1.4796	1.58575	1.21951	1.77597	1.50873	1.26385	1.48623	1.61556	1.8098
LITCHI031319	1.30456	1.17742	1.15185	1.09498	0.585276	0.85046	1.12986	1.31937	1.50879	1.83341	2.40807	1.34394	2.40787	2.60508	1.91273	2.04962	2.71086	2.39407	1.039	1.00009	0.87734	0.433638	0.358638	0.539634	0.946019	0.714248	0.811437	0.925135	0.906093	0.992321	0.208742	0.446322	0.425327	1.9099	1.80442	2.54567
LITCHI031287	3.60226	3.54754	2.94502	2.66892	2.12518	2.99306	1.90461	2.96925	1.94751	1.15004	1.237	1.08691	2.09933	2.85351	1.74123	3.18173	3.09291	1.74228	3.03385	2.07117	2.34092	2.90526	3.09389	3.74547	1.30748	1.16522	2.37209	1.78022	1.43784	2.14288	4.72325	4.79948	3.42452	2.19406	2.26376	2.34842
LITCHI031261	39.9775	59.1995	88.1398	22.9212	27.3953	20.1826	49.0966	30.3694	51.0339	43.7767	21.1781	39.4006	25.063	23.8788	13.9589	5.75447	15.8377	17.1106	76.4946	88.8862	82.2595	53.8237	89.0269	22.5666	69.7319	73.8289	63.731	86.972	68.5674	66.5036	62.0808	37.4407	48.7775	123.216	73.5493	87.8841
LITCHI031236	98.7607	126.041	100.82	22.2131	29.829	33.7289	89.7746	31.7292	71.8035	34.9633	21.3651	41.8723	17.7746	19.9653	13.813	9.50869	17.0982	17.7691	130.252	146.758	103.13	66.582	102.174	25.5359	110.83	125.11	123.137	120.376	107.334	47.5414	76.9772	36.4025	39.9796	106.572	92.2928	97.7866
LITCHI031229	62.5757	86.1037	124.66	24.2127	20.8294	23.8923	61.9152	21.8243	49.9282	23.7399	15.1311	28.8369	11.9707	14.1841	9.82148	6.61624	12.2187	12.2531	89.6204	102.018	115.935	62.2298	69.3159	17.7537	75.5051	83.1477	84.5889	82.892	72.9587	98.4565	51.7889	63.3096	29.7306	73.771	61.6128	65.9748
LITCHI031219	13.5878	10.6115	6.01263	20.0734	18.7096	15.808	18.1201	24.9665	35.2418	12.4335	22.0151	17.756	26.3361	30.396	26.121	28.3596	48.0764	44.4037	17.9618	16.3602	16.0453	24.5298	18.4474	33.9739	12.7374	15.0365	9.56639	13.7959	14.2555	11.8418	14.833	18.2371	26.1439	32.6889	36.1666	35.6307
LITCHI031203	7.0124	7.99591	7.45477	11.2219	5.18019	8.17992	9.94639	3.77676	7.47669	1.31283	0.949027	1.65178	1.87181	2.12343	2.52417	4.79679	2.27691	3.30456	10.6846	9.07834	8.74272	12.9104	9.88902	3.65013	9.76855	9.3157	11.2418	3.48245	6.15959	6.67466	11.3974	13.2185	16.1151	6.51242	4.30195	8.1386
LITCHI031193	0.388115	1.58355	1.72221	1.21695	1.35233	0.882017	1.09724	1.11492	1.37221	0.359424	0.327183	0.678207	0.122738	0.176486	0.299349	0.124359	0.071011	0.261154	0.822196	0.575872	1.33743	0.987283	0.439351	0.182043	0.746648	0.848676	0.212677	1.2844	1.65221	1.14745	0.866508	1.65048	1.4192	2.57135	1.24005	1.37483
LITCHI031191	4.76795	4.89158	5.24975	2.89441	2.82731	3.10742	4.09428	4.60789	5.22872	3.99307	4.43152	3.51392	9.18559	8.43195	8.90539	7.03837	8.40934	7.40674	5.37831	5.7792	5.81516	2.38995	2.03484	3.45235	3.34027	3.26563	2.93665	2.70125	3.28645	2.98055	1.82986	2.05735	2.62432	5.16458	6.12392	5.53743
LITCHI031186	13.7236	13.3745	11.8339	10.586	14.0745	16.9983	15.0259	18.1946	17.8091	20.2474	20.9506	19.3084	37.4625	44.3556	46.8195	41.4051	41.4428	41.1191	12.9588	13.8779	13.7674	14.9601	12.1233	17.2773	7.04236	10.1724	11.3394	16.1823	15.9567	11.097	7.48838	9.41291	7.74448	18.412	23.2025	19.77
LITCHI031154	3.58236	4.62155	3.7938	5.13072	3.13769	5.59234	3.9236	2.67051	3.71024	0.905637	0.845046	1.15315	0.391179	0.767712	0.561577	1.59641	1.04593	1.82541	4.37939	2.87945	3.73014	3.09432	2.66075	0.860746	6.4135	6.86782	7.26781	1.44239	2.9602	2.97321	3.02264	2.98776	5.41304	2.34917	1.72531	2.52103
LITCHI031127	37.5179	34.4049	36.1006	41.1779	35.9438	36.7758	29.2741	27.8889	30.8782	55.9938	70.8347	69.0935	18.5768	21.0284	19.6539	35.3539	40.6838	24.5495	30.7941	46.0809	45.3071	47.0633	30.7318	33.3243	35.1547	32.9243	24.8373	35.2861	50.2526	31.7029	27.4621	29.033	27.6723	16.7591	16.2769	12.8709
LITCHI031118	0	2.62327	1.70357	1.61337	0.330973	4.4337	1.13576	0	0	0	0	0	0	0.06969	0	0	0	0.172275	0	0	1.41393	4.49681	0.977321	0.278008	0	0.516682	1.66966	3.1128	1.9503	4.11621	0	0	0	0	0	0
LITCHI031116	5.09911	4.81358	4.5361	14.2265	5.21155	9.28567	5.65508	6.05147	8.97237	8.2487	5.94553	7.57993	3.29062	3.23362	4.57986	5.50075	4.39119	6.89325	1.92454	2.63429	3.03239	6.611	4.43813	2.18923	11.7775	6.82608	6.59001	10.8634	8.18635	12.3095	6.15576	4.34526	6.42645	14.8572	11.4074	13.873
LITCHI031113	146.598	136.657	137.385	129.513	165.397	186.027	98.1789	79.6628	76.9827	131.876	139.626	134.551	36.1471	39.2743	32.6961	52.0662	44.9832	41.6368	93.7239	89.6943	82.7794	106.638	113.076	94.0567	107.583	106.042	115.181	173.429	134.986	173.868	115.05	127.865	88.9294	58.6335	43.263	45.0066
LITCHI031104	3.08491	3.88632	3.25222	1.35606	1.69934	2.32781	3.01874	3.6661	5.6191	1.27307	1.25806	1.99737	2.35159	3.32313	2.02908	2.43698	2.02681	3.23618	3.63471	3.95979	3.58028	2.70092	4.47186	2.54753	5.9778	6.57713	7.00578	5.55576	4.80231	5.96548	5.83021	5.03744	5.88792	8.24213	10.444	8.77918
LITCHI031054	8.10808	14.0373	13.0044	23.0556	10.2739	10.8386	7.22427	6.18635	12.3909	11.3942	9.19052	16.2836	3.68811	2.57428	4.15245	3.52256	1.74548	3.02157	14.0589	12.6472	13.8903	17.4782	8.3302	3.58486	22.8669	14.6894	15.5373	19.8895	19.1356	23.217	18.8442	12.5528	16.3721	10.2045	8.55255	6.88871
LITCHI031052	4.05251	5.78956	5.22721	26.7122	6.29773	11.5853	9.75511	4.76919	7.76712	3.13567	2.70037	4.01083	1.58752	1.29455	2.02531	3.37827	1.28906	2.04933	6.45605	3.6252	4.45203	10.5167	4.56654	0.788028	18.3031	12.8057	11.2012	4.08384	7.46424	7.69084	6.33449	4.02499	5.11491	5.92602	3.87786	3.91278
LITCHI031027	10.1089	7.97122	8.91711	5.32901	6.68961	10.9701	2.34738	3.91557	4.20162	14.0067	9.37534	10.8453	1.92398	1.62682	1.47531	2.50151	1.18008	1.83729	4.31825	4.32915	4.57144	9.4014	4.96484	1.625	5.7099	4.83672	6.00786	12.855	8.18477	10.2785	4.68709	4.47484	5.50014	2.99303	2.3643	2.72798
LITCHI031021	23.6999	33.0757	24.2841	28.3663	39.8699	45.3002	27.7772	19.38	20.4096	54.3439	54.8968	70.9447	14.1851	19.8996	18.4303	22.2735	15.6703	20.4176	14.6224	11.0548	12.7154	27.9115	26.9113	16.7143	30.8039	36.9905	43.9492	52.5804	40.7453	37.9022	23.3082	52.811	32.7346	26.728	14.2976	23.4892
LITCHI031020	36.2788	50.9116	38.6698	43.7221	61.8514	60.3369	33.3016	23.2631	27.1335	85.3143	84.1187	93.7738	23.231	26.344	24.1699	23.048	25.3866	27.8331	19.7639	18.4188	20.533	36.6169	36.8348	23.2986	39.9647	47.0993	62.7581	76.7703	60.5089	57.9227	37.9627	70.3396	45.9443	33.7552	21.4815	33.9205
LITCHI031010	0.552108	0.560182	0.62191	0.701967	0.430846	1.12494	1.69632	2.45082	3.56568	0.372728	0	0.197368	3.57859	4.24514	3.32376	2.03915	3.13637	3.26036	0.988485	0.830796	0.742269	1.26821	1.07034	1.51895	0.881705	1.43176	0.924455	0	0.09717	0.117698	0.671655	0.820927	0.761822	1.42835	1.41413	1.15775
LITCHI031005	2.73683	2.89869	0.864044	1.97598	0.366612	5.72581	1.78536	0.687705	1.48148	1.59707	0.205012	1.01009	0.672493	0.437157	0.342611	1.08422	0.173414	0.416327	0.803517	0.402028	0.716016	1.93051	0.665373	0.362766	0.103602	0.109649	0.448141	0.231567	0.170506	0.080361	0	0.117512	0.071205	0.030708	0.177546	0
LITCHI030997	1.15908	1.27021	1.37883	1.97613	1.09452	1.05178	0.760617	1.03536	1.63633	2.09104	2.2445	2.47698	2.54069	2.15769	1.99319	1.23779	1.46641	2.17778	1.23319	1.71076	1.46547	1.46312	0.956575	0.899136	1.30575	1.33083	0.809576	1.55163	1.44931	1.35964	0.751174	0.789841	0.871057	1.60316	1.29911	1.07626
LITCHI030970	9.78621	10.5628	11.3459	7.70502	10.4015	10.8521	9.37486	8.66311	6.36471	6.9985	6.6572	6.74209	4.26878	5.41376	5.62376	8.1821	5.43236	5.56909	7.86604	7.03236	6.89393	8.57059	8.75126	10.0888	7.95394	8.1378	8.99168	8.06485	9.20231	8.80216	8.99494	12.6804	9.00991	5.62823	4.20137	5.52456
LITCHI030962	0.126891	0.077246	0.077013	0.129448	0.229997	0.113745	0.207572	0.423021	0.164189	0.082875	0.139588	0.06698	0.615964	0.48328	0.508705	0.312932	0.349277	0.504317	0.117647	0.064103	0.179445	0.279116	0.335326	0.518489	0.267403	0.295879	0.243999	0.16213	0.080571	0.159631	0.176867	0.188867	0.258264	0.922584	0.560475	0.619334
LITCHI030953	3.25533	2.05505	3.19159	1.39352	0.920051	1.37912	2.00923	3.41822	3.67865	2.44648	2.25594	1.87986	5.08646	4.27142	2.9594	4.19579	3.56787	4.66894	4.28277	2.95257	3.55422	1.29348	1.23781	1.39694	1.59559	1.90901	2.61975	1.14092	1.25198	1.32543	1.56614	1.20801	0.983399	2.41809	3.91481	4.66771
LITCHI030952	0.879579	0.444579	1.07572	0.639628	0.531388	0.653884	1.53949	1.65882	1.65697	0.944853	0.868616	1.02483	2.40059	1.87851	2.13617	1.7716	1.89053	0.911881	1.13861	1.49689	1.52486	1.81246	1.19642	1.54924	1.43539	1.64068	1.40914	0.34292	0.520693	0.596886	1.20566	1.50929	1.08793	2.52997	1.08083	1.99596
LITCHI030949	1.89501	2.36923	2.96507	1.90011	2.51305	2.23156	1.96297	2.69907	2.58337	2.28161	1.86542	2.38285	2.02795	2.00175	1.8161	1.82389	2.24143	2.17524	1.79775	2.55599	2.333	2.49327	3.48213	2.86891	2.84878	3.27811	2.82004	3.37459	3.13415	3.83137	3.09542	4.26638	2.63991	4.94966	3.54523	3.67525
LITCHI030943	124.446	106.107	104.697	130.615	106.728	160.344	87.8913	77.2386	75.9186	93.4571	78.5992	71.9091	37.331	36.8854	42.2546	44.6517	35.6977	31.3773	83.8363	73.0684	80.0021	102.694	87.2641	81.7369	71.5106	61.9396	74.539	100.657	70.3944	113.526	115.399	77.0985	64.4391	33.6119	30.749	26.2126
LITCHI030942	1.42718	1.2892	1.47121	2.06335	1.52859	1.77764	1.1508	1.54605	0.911955	1.65617	1.78913	1.48981	0.932637	1.06157	1.14765	1.24403	1.02853	1.10263	1.47248	1.03506	1.28799	1.13938	1.18474	1.01867	1.65259	1.50095	1.48794	2.7498	1.75962	1.9832	1.29761	2.10654	2.03816	2.72091	2.56957	2.14928
LITCHI030941	16.9943	7.76617	8.47441	25.9093	44.6672	18.2972	5.90771	9.06543	2.73725	34.8026	28.304	13.2606	17.8021	18.1318	20.9995	16.8484	14.2089	8.43191	2.99962	2.86228	2.78884	4.28046	5.49679	34.0254	1.22389	0.880289	0.444595	11.4222	7.05886	12.1822	12.4651	10.4724	3.60248	1.52572	2.20027	1.15213
LITCHI030930	45.2327	59.3488	51.6159	30.6213	39.1743	41.1512	43.9942	29.0174	41.1879	31.4732	36.5319	43.2656	23.584	28.0147	27.0689	30.5956	33.7637	36.4256	51.4507	51.524	53.4129	51.8537	52.9208	39.83	47.902	56.8954	50.3986	42.5116	46.9782	39.1655	38.1558	49.7085	60.8662	36.5186	43.4039	42.0078
LITCHI030923	2.57772	2.91016	2.42552	2.33427	4.05363	2.73218	2.29471	3.40302	2.65386	1.66142	2.23258	1.54092	2.03457	2.88566	2.17542	2.13182	3.71071	2.91558	2.63424	2.13096	2.2541	2.91936	2.65726	3.89247	2.60845	2.20589	2.13512	1.70132	2.12959	2.06389	2.40279	2.26623	1.71674	1.38024	1.49941	1.15195
LITCHI030882	11.4493	10.6188	9.73965	11.6857	13.9174	15.2683	12.7426	10.2076	15.156	14.2784	15.0123	13.8357	8.3223	10.657	8.25212	10.3052	12.2969	10.9224	6.6785	6.26751	8.63094	11.3238	12.0428	7.86427	18.1699	18.1253	21.0324	17.172	16.6193	13.7489	13.0142	23.4485	14.3943	14.0637	11.765	12.1515
LITCHI030881	16.5778	18.1637	15.1043	15.9786	19.5749	22.8607	22.5973	16.0935	23.6749	19.7643	26.2157	20.5156	11.7648	14.4367	14.0456	20.1572	16.4701	13.0662	9.9888	9.87363	13.4718	15.6913	15.3691	10.9057	27.4302	23.8458	27.089	22.9487	23.8836	19.257	18.1161	38.0005	20.0508	18.9436	18.4855	18.7766
LITCHI030878	89.0786	74.5347	97.0317	50.6839	52.5909	92.4107	127.198	149.645	149.422	42.0948	56.1009	49.3365	168.583	139.255	157.097	170.772	158.769	160.121	107.318	123.691	111.152	102.449	114.382	58.8589	149.56	143.027	151.149	94.796	91.946	107.39	126.409	135.259	101	136.703	144.143	124.831
LITCHI030877	49.9515	49.4974	52.4089	27.5198	41.4234	46.0209	48.5883	26.7058	34.5177	30.239	25.8418	46.466	22.7001	21.535	22.5271	21.968	24.1002	27.2725	48.4728	51.6645	46.6493	61.2429	57.6136	38.2359	39.1469	59.0838	54.9647	52.7774	46.2857	44.2085	42.0736	58.1852	45.0639	33.5846	38.8915	42.2005
LITCHI030874	1.39651	1.45767	1.08808	1.42948	1.92821	2.15924	1.7657	1.33466	1.14778	4.50608	4.57015	2.81039	0.718062	1.09321	0.809822	1.21131	1.78023	1.15503	0.587051	0.539493	0.748662	1.30627	0.899931	1.40494	1.68247	0.66721	0.887622	2.11736	1.29409	2.12255	1.4202	1.77465	1.06499	0.980141	0.814684	0.928209
LITCHI030865	59.6196	15.5524	18.9939	40.4079	61.6853	26.8872	64.5239	139.642	50.8165	60.1568	88.9419	68.2546	206.74	153.316	215.988	275.026	210.431	133.88	9.09559	14.9237	13.0865	18.8588	33.7042	101.685	22.5587	27.7775	13.3529	23.2039	25.5906	18.5322	68.9417	27.6024	14.6055	13.5995	18.1058	13.2688
LITCHI030858	33.43	25.9868	20.669	33.6429	31.1826	30.2512	16.6946	14.3189	10.8657	12.1611	15.3159	10.7638	6.96546	9.65725	6.76886	6.90496	7.80014	4.23332	14.8948	13.4932	12.4274	14.1703	8.94168	15.462	9.00779	8.8293	10.3974	22.0825	20.966	38.3112	24.6528	16.6302	10.1587	5.49796	7.03581	4.79987
LITCHI030852	1.54023	1.53047	1.44031	3.44271	2.10014	0.969818	1.39924	1.28737	2.38428	0.773951	0.743541	0.919213	1.16037	0.834863	0.82655	1.32081	0.596044	1.05424	2.93759	1.98151	1.91303	2.89664	2.18631	0.558438	1.99743	1.44218	1.58962	0.748395	1.4656	1.28838	2.41209	1.13786	2.11589	0.683292	0.865583	1.08813
LITCHI030847	0.967837	2.63291	1.25248	1.03002	0.380463	1.32803	2.68948	1.89375	0.833725	0.635026	0.273383	0.371049	0.770863	1.33676	0.691659	0.726044	0.236632	0.276122	0.806778	0.474948	0.872153	0.860406	1.91626	0.761996	0.171589	0.341888	0.146185	0.51825	0.484783	0.167157	0.403623	0.388207	0.110861	0.226642	0.166777	0.115423
LITCHI030832	2.28405	1.50887	2.41729	1.92305	1.93848	1.79072	1.82235	2.23459	1.5312	2.57717	2.36943	2.08086	3.43849	3.31812	4.29159	3.82227	2.41394	2.08459	2.22462	2.23914	1.88011	1.62731	1.32093	1.20363	1.2164	1.21247	1.05371	2.27242	2.25656	2.06397	0.850972	1.53556	1.0367	1.89567	1.86253	1.71571
LITCHI030829	2.1511	1.57945	1.74694	1.52602	1.8433	1.3135	1.56477	1.90487	1.34635	2.31974	2.48951	1.89423	2.71747	2.51992	3.97689	3.28151	2.1926	2.22449	1.50835	1.86355	1.79215	0.922864	1.28678	0.975869	0.973041	1.58939	1.19665	1.86821	2.05628	1.5718	0.829417	0.853889	0.916452	1.81404	1.85307	1.58729
LITCHI030816	0.876326	1.0278	0.47423	0.586136	0.260994	0.909182	0.988921	0.706618	0.508161	0.493565	0.35813	0.760042	1.46038	0.630991	1.19933	0.888709	0.805974	0.789549	0.67715	1.00475	0.682155	1.26401	0.605032	0.466885	0.225024	0.548327	0.239074	0.349348	0.363084	0.299735	0.356262	0.296421	0.207971	0.113241	0.426572	0.06612
LITCHI030811	5.67622	5.2273	5.33612	6.12586	7.16281	5.42446	4.01636	4.33751	4.08615	6.90971	6.70005	6.87155	2.65554	3.2623	2.29606	3.76806	3.87089	5.71179	3.07437	2.92172	4.50912	4.41426	2.79919	3.78761	2.93195	3.88996	3.16874	5.90221	7.64345	4.77482	3.30349	3.69407	2.00192	1.40786	2.01331	1.76086
LITCHI030787	0.779689	0.572942	1.14073	1.82763	2.25307	3.49893	0.887105	1.92442	1.2809	3.20463	2.47512	1.82679	1.41131	1.03461	2.82962	2.75415	1.67272	1.38322	0.702345	0.918669	0.716438	0.172599	1.60222	0.969396	0.341743	0.156887	0.102988	0.506222	0	0.424851	0.898377	0.252609	0.207966	0.123296	0.36697	0.350595
LITCHI030785	0.856117	0.90093	0.504549	1.1208	1.11152	1.10526	0.542371	1.34062	0.871154	1.21802	1.1819	1.10681	1.01191	0.721114	0.616439	1.612	0.591141	0.874227	0.429354	0.524125	0.423256	0.475535	0.463042	0.82313	0.232507	0.225261	0.252078	0.337196	0.127328	0.43823	0.560328	0.130995	0.232203	0.214821	0.282076	0.144732
LITCHI030784	8.83813	5.45486	4.19308	14.3212	9.26393	13.223	8.05949	11.8343	9.76043	11.8375	8.94032	7.92545	14.165	13.0384	10.1779	14.0498	11.3592	8.30242	3.46795	3.63145	3.42474	3.94323	5.32791	10.6929	1.31273	0.86943	0.564745	2.32594	1.73208	2.78098	5.74592	1.64785	1.18152	2.48467	2.39933	2.12686
LITCHI030780	0.81478	0.840824	0.516942	0.387805	0.305809	0.343909	0.22966	1.40834	0.598502	1.63913	1.96449	1.43893	12.2279	14.8842	13.2901	3.87323	10.2449	7.77821	0.531927	0.484752	1.04117	0.117716	0.277887	0.592829	0.587791	0.338066	0.253115	1.2576	1.41338	0.938197	0.104584	0.076564	0.339179	7.26278	9.00472	7.94362
LITCHI030778	16.6715	37.7152	45.2466	71.5784	30.9863	39.4717	19.9208	9.67199	22.5709	72.5421	62.5852	80.04	6.06587	4.59079	7.00872	7.80781	4.03575	5.97505	45.5705	43.0749	47.7492	53.5902	45.4985	8.4597	57.3151	38.9932	34.2102	26.5036	31.7069	27.8062	14.838	9.15365	14.3949	4.8029	2.33146	3.82733
LITCHI030769	2.82549	5.09661	3.59605	2.0763	2.93706	2.96302	4.67803	2.79659	2.71992	3.6363	2.58871	2.67328	3.13083	2.29176	4.05884	2.72916	4.22916	3.1022	2.04072	1.41564	1.08554	4.6732	2.91766	2.43198	2.84589	3.70353	5.48177	2.5691	1.67612	3.92219	1.14597	4.32525	1.81622	4.80243	4.49927	2.83099
LITCHI030761	13.7904	13.7077	8.96794	16.023	7.73559	28.7243	13.357	10.2786	10.5483	10.4325	6.23827	7.9181	11.2038	10.6055	14.4186	18.3512	7.71317	9.3662	8.79339	6.45087	9.28133	11.397	7.99602	5.45412	7.00165	5.13523	6.05043	4.89857	4.21421	5.71263	7.19243	3.81759	2.58699	4.63483	4.82448	4.83213
LITCHI030760	82.2052	67.6059	67.9507	90.8955	61.5544	60.8135	76.0092	87.028	73.0118	101.652	107.315	98.0059	134.527	120.779	105.878	88.4426	108.571	101.306	52.3644	56.2015	67.6618	44.6449	38.8098	46.8171	62.6115	53.6584	46.5575	61.3559	70.8904	70.683	59.6071	27.6849	38.0882	74.1075	100.559	75.7887
LITCHI030759	53.102	27.5244	29.1473	61.5679	50.6766	44.8495	38.4651	53.4928	42.8502	45.5675	57.7989	49.1017	78.6059	70.7457	71.1929	54.5009	74.0356	60.9752	27.6627	34.7788	29.917	37.0023	33.6067	55.8153	31.0676	29.4311	21.3897	30.819	30.4182	28.3811	37.4015	27.1241	32.3307	29.2708	38.982	29.1086
LITCHI030756	2.79718	3.06896	2.76214	2.46371	1.95555	2.04521	2.03152	2.66672	2.44981	3.76351	4.35354	4.25357	4.00065	4.47461	4.22824	5.23357	4.65084	4.64713	1.73475	2.534	2.10792	1.82346	1.36318	1.24106	1.58093	1.84892	1.42834	2.76225	2.69227	2.45217	1.68568	1.54333	1.50826	4.34502	4.30661	4.41561
LITCHI030750	122.625	108.923	74.9697	123.637	84.2226	93.2343	186.479	188.665	217.642	143.706	164.635	130.742	269.59	254.894	230.407	267.854	293.035	296.668	150.971	146.311	149.943	171.375	150.695	129.367	154.313	152.871	160.564	51.726	52.5519	55.7962	78.9872	81.2613	87.4879	149.79	192.989	191.629
LITCHI030745	6.70721	1.55184	1.08058	4.22829	5.98395	1.25047	3.48	9.08337	4.85988	3.98222	7.48615	2.24414	19.2151	17.7427	15.5521	13.207	18.2255	12.2363	3.03484	3.84536	2.7818	3.07018	4.48995	17.6728	3.71398	2.82538	1.90599	0.229295	0.533351	0.404371	1.72137	0.932949	1.43831	1.47544	2.0824	2.44534
LITCHI030744	6.0015	3.03714	3.02051	2.465	6.817	3.12678	9.71499	16.075	7.74619	10.8871	17.8857	7.91602	9.0142	13.4196	8.15663	11.7069	8.47362	8.38308	4.32339	3.79748	3.9014	5.92842	6.18646	15.6636	7.06175	5.76131	8.57451	3.48415	3.90062	6.18391	4.22904	8.05758	4.62876	4.32136	3.61678	4.23582
LITCHI030727	1.04357	3.45103	0.953288	3.57551	2.96829	1.08281	0.736176	0.316358	0.774532	10.3539	2.63314	3.05761	0.14716	0.127623	0.144273	0.210528	0.236499	0.273781	1.08665	0.307491	0.529777	0.584033	0.443481	0.136952	0.711064	1.0734	3.74587	2.50897	8.69118	9.82731	0.30201	0.575531	0.415104	4.62538	0.394778	0.42139
LITCHI030709	0.371373	0.629222	0.333175	0.884137	0.410239	0.922039	0.516048	0.434257	0.520673	0.182808	0.168818	0.109467	0.301304	0.350324	0.236447	0.336779	0.300286	0.578676	0.424617	0.586145	0.421854	0.515284	0.472441	0.252852	1.14618	0.90041	1.07728	0.25119	0.245129	0.253904	0.594624	0.578894	0.685783	0.243622	0.317652	0.45286
LITCHI030703	0.329452	0.772888	0.60784	1.14808	1.59272	0.622315	0.536129	2.86683	0.572194	0.742685	1.16379	0.531362	0.903058	1.22198	0.851946	0.884434	0.57516	1.04439	1.12985	1.69884	1.62458	1.88848	0.973135	0.928271	0.836406	0.261472	0.367486	0.529632	1.22775	0.759906	0.8452	0.691109	1.17131	0.377255	0.103318	1.87886
LITCHI030691	5.01002	4.7458	4.68605	3.54055	3.61429	3.53382	5.05344	6.501	6.5385	5.56222	7.05811	4.55402	7.59928	8.06956	8.52947	9.80551	8.39439	7.12791	4.5571	5.05899	4.7605	3.56762	3.55093	3.42489	5.07893	4.37089	4.04857	4.27348	3.98834	4.00339	3.31065	3.01798	3.8873	6.60835	6.14938	6.71115
LITCHI030690	0.035279	0.060168	0.106005	2.04918	1.10807	0.690338	0.3603	0.136521	0.110513	0.205044	0.375469	0.251864	0.09232	0.146508	0.221793	0.102266	0	0.047742	0.195817	0.174761	0	0.144112	0	0.070549	0.5049	0.298663	0.096562	0.102784	0.250886	0.331361	0.454288	0	0	0.163248	0.403489	0
LITCHI030675	3.27714	3.72256	2.38848	2.43216	3.51995	4.17506	1.83682	2.0189	2.10832	2.68745	4.1117	3.68525	1.1186	0.887054	1.01509	1.63588	1.50474	1.60463	1.3063	2.13841	1.33498	1.69473	2.61273	2.5885	1.91259	3.25071	2.58793	2.53595	3.37338	3.27578	2.34317	2.71303	2.54479	1.19436	1.57379	1.29603
LITCHI030650	1.77684	1.51467	1.71406	1.92938	2.57011	1.5874	3.05661	2.78928	1.82023	1.4053	2.166	1.89786	4.20305	3.76918	5.88521	6.80015	2.87763	3.02678	1.97097	3.09638	2.42115	2.03988	1.21265	2.61432	1.54778	2.27968	1.5158	1.83716	1.88624	1.39668	1.94939	2.65381	1.67113	3.00896	2.12938	1.75934
LITCHI030634	5.12082	6.20342	3.99688	6.58529	3.2995	6.52694	4.1577	2.36058	3.19238	1.62802	1.1984	1.88524	0.827549	1.68107	0.839403	2.00821	1.62455	1.62942	5.67011	3.6811	4.72264	6.1416	2.71855	1.18934	2.97304	2.581	2.63796	1.12251	1.26855	1.19192	2.10012	3.15221	2.30734	1.54248	1.08039	1.50012
LITCHI030631	3.55546	4.49424	3.70835	5.32756	6.27616	2.80177	4.01584	3.34777	3.21159	2.23216	2.39085	1.8487	2.52401	2.50802	3.65315	2.13433	2.0457	2.21699	9.43059	5.27221	5.14983	6.2232	6.58085	9.11993	0.928185	1.73458	1.48971	1.70035	1.50491	1.56187	3.4309	1.39078	8.01074	1.23242	1.53899	1.00704
LITCHI030630	2.04773	1.53604	0.675009	1.97813	1.49912	1.18567	0.513621	1.18653	1.41181	2.58816	2.30153	1.86613	1.65713	1.80462	1.62912	1.60822	1.61831	1.61206	1.39619	1.90427	0.676893	0.802136	1.24562	2.13333	0.882147	0.78613	0.41762	0.729373	0.838051	0.424762	0.839395	0.98663	1.15305	1.14138	1.5527	1.1566
LITCHI030629	5.65281	5.82507	6.74588	4.41083	3.77708	6.6772	7.08139	6.68505	6.06941	1.77847	1.32144	2.12191	5.39464	4.5244	5.81757	4.27311	4.43914	4.83944	8.30585	6.5646	7.00145	8.95106	6.67096	4.30441	7.08239	7.11049	6.83121	2.65472	4.39653	3.52536	5.40891	6.02438	5.26751	3.16502	3.83349	2.66194
LITCHI030622	3.3439	2.67893	3.34179	3.76576	4.07346	3.12619	7.79581	7.31256	7.77674	2.79854	2.10872	2.12623	11.4407	10.5099	12.0883	11.2002	10.1176	11.3457	6.4339	6.80195	6.80149	6.22435	6.34966	5.12716	5.20387	6.01941	3.65008	2.60288	3.80797	2.45055	5.67176	5.03636	5.45639	7.74544	8.75945	8.78007
LITCHI030620	2.50016	2.06326	2.986	2.24691	2.42711	1.52907	5.9873	5.94688	6.84727	2.62324	2.05734	2.19046	7.84675	6.79361	8.14268	6.37616	6.7222	7.22101	5.1671	5.39724	5.02024	4.49525	3.92359	3.93092	4.76873	4.47457	3.47491	1.97644	2.2819	2.13029	4.24233	4.18887	5.3623	5.59362	5.74705	4.91474
LITCHI030619	0.083314	0.168899	0.390844	0.220749	0.210083	0.192547	0.315674	0.234879	0.608133	0.187132	0.082368	0.162706	0.110735	0.184942	0.500025	0.258384	0.092403	0.49617	0.269038	0.25893	0.160741	0.430563	0.591412	0.114566	0.576532	0.567316	0.892542	1.03391	0.701267	0.498969	0.306939	0.422795	0.426278	0.672905	0.390455	1.01712
LITCHI030590	0.185925	0.33287	0.316658	0.116697	0.38977	0.421437	1.09222	1.65851	1.68265	0.134929	0.201594	0.508724	2.33779	1.77088	2.01884	1.13187	2.20433	2.73709	1.25462	0.892274	0.811792	1.23877	0.663682	0.858901	1.9651	1.15764	0.893427	0.421021	0.157048	0.486732	1.2499	1.07503	1.14288	2.24663	2.46203	3.06877
LITCHI030576	19.5676	11.7889	14.8118	4.55004	10.7386	9.53337	11.4709	8.10506	29.5885	7.37084	5.37414	7.01478	5.48724	10.5222	7.74849	8.89656	11.2976	9.74982	14.0139	12.1629	15.998	14.5128	14.8529	15.5274	23.4915	18.9009	21.5709	16.2183	14.037	8.38443	20.4955	21.5295	21.5489	7.69285	17.4219	10.2463
LITCHI030574	0.682194	0.539995	0.768291	0.483086	0.566609	0.418179	0.494242	0.388471	0.520973	0.731313	1.1143	0.630271	0.88286	1.05068	1.01532	0.781835	0.661194	0.543773	0.591342	0.576479	0.387236	0.419229	0.300448	0.391933	0.404226	0.372663	0.368656	0.617788	0.629474	0.932262	0.234347	0.272795	0.302127	0.419274	0.489169	0.475145
LITCHI030567	3.97685	1.69182	1.17585	4.98041	2.98273	3.37479	4.24702	4.14633	2.72252	3.86118	3.02448	2.23248	6.1857	5.31746	5.59453	2.82325	4.11139	2.29292	1.84671	1.49789	1.0427	1.56953	1.97729	3.08014	0.882046	0.825277	0.867457	1.03354	0.673332	0.687726	1.50521	0.759222	0.704957	0.468275	0.700717	0.489365
LITCHI030559	0.822432	1.07346	0.782285	1.11808	0.301315	0.751248	1.21323	1.2461	0.604633	2.19421	0.335932	0.311916	1.04618	0.709276	1.14412	1.14751	0.544312	0.51816	1.07543	0.64322	0.855647	0.426455	1.35558	0.323335	0.769217	0.693175	0.556279	0.989157	0.895164	0.557578	0.738338	0.345229	0.629571	3.89555	1.26293	1.72143
LITCHI030544	1.97027	2.26022	3.94639	3.81882	0.066708	2.27228	3.49166	2.03054	1.33351	7.35284	2.11469	1.72278	0.688024	0.731671	0.59288	0.599903	0.706575	0.748878	0.477795	0.008915	0.032996	0.024426	0.933799	0.731512	0.050629	1.24843	0.052186	4.12459	1.30872	1.2489	1.5342	0.686802	0.035766	6.31654	1.49732	2.77298
LITCHI030525	2.41687	3.34788	2.74376	3.799	3.1779	3.36638	2.77913	3.06966	2.91895	6.16554	4.57049	3.42611	1.23269	3.94868	1.26992	1.31068	2.55852	1.91035	4.1045	4.10127	5.03453	4.21926	3.9787	1.93231	3.10683	3.9924	4.3876	6.57736	5.15243	3.81414	5.84218	4.77627	3.13331	7.08317	6.82922	5.02655
LITCHI030520	15.4288	19.5688	16.6746	13.6646	12.3561	10.589	10.7651	10.9968	14.4343	23.013	21.7808	25.3771	18.1565	16.6215	17.0824	12.4388	15.8208	17.8211	14.2071	14.2173	15.638	9.60185	9.49913	8.9247	11.5632	11.3543	8.43967	16.6719	18.1121	14.5565	6.57615	4.52007	8.44685	13.6341	13.8956	13.0183
LITCHI030518	2.07804	1.97416	1.98123	1.35773	1.81263	1.81842	1.16591	2.69469	2.31763	2.07213	2.27617	1.82626	5.21132	4.22435	3.70021	1.67291	4.6153	4.3616	1.72656	2.28519	2.38511	1.59658	1.66325	1.35186	1.27946	2.02206	1.91795	2.54359	1.96057	2.42982	2.1269	1.34826	1.16304	3.06433	2.31142	4.21207
LITCHI030500	14.903	12.525	2.86722	10.6247	7.37579	0.750537	9.71936	10.096	8.6692	7.60547	8.82442	9.01249	5.3444	2.27761	1.67745	5.19851	4.81073	7.27537	3.00324	6.08085	1.29239	7.15358	9.25743	1.30424	3.38333	4.00099	7.61771	1.95371	2.79399	10.3172	9.06528	5.1422	8.9858	0.515277	6.19925	2.03981
LITCHI030498	3.51244	2.66329	2.61647	1.45291	2.81204	1.90856	2.08479	2.28333	1.3728	1.64223	3.05347	3.17936	0.528885	0.713184	0.437431	0.336601	1.36602	0.449492	1.88329	1.73442	2.30855	2.78646	2.67484	3.40987	2.33289	1.68692	3.31261	2.57595	1.87942	1.60088	1.76231	2.35102	2.80137	1.78117	2.40858	2.04938
LITCHI030492	0.617661	4.57127	2.73178	3.03768	2.92305	0.98069	4.1242	2.1682	4.13032	4.0237	2.8293	1.29475	0.946216	1.01126	1.37944	1.50776	2.99724	2.92777	1.99026	2.50711	2.07882	2.59273	1.86609	3.25113	2.59002	4.86675	4.87516	6.65242	5.17599	4.17535	1.73007	3.36536	3.00596	6.35542	3.74429	4.18013
LITCHI030491	32.5427	30.2916	32.8892	30.6604	40.4191	43.6537	14.7312	19.8253	20.6769	34.5278	47.3103	39.0453	9.20049	11.0453	11.8069	20.7059	18.7983	13.543	22.6311	24.0438	25.5296	24.8531	29.6685	35.4149	33.5922	35.0969	31.9692	37.3125	40.6409	40.4019	25.0697	30.9899	25.6321	13.1948	12.3599	10.5055
LITCHI030486	7.86493	5.5715	3.32223	7.60256	5.329	5.68122	8.77285	5.77194	3.57208	5.46137	3.23896	2.7327	5.28295	3.70327	4.71933	3.83683	3.08714	2.96006	3.26425	2.72209	2.84194	3.11838	2.84212	3.11917	1.77603	1.26324	1.28661	3.63398	3.15848	2.97889	2.27913	2.28428	0.699705	1.18086	2.56082	1.7667
LITCHI030475	9.67133	4.4038	4.76995	6.26163	4.50383	4.89366	8.50923	6.77207	5.02955	13.9796	7.32892	5.37595	2.20137	3.44358	4.15212	8.56877	3.63295	4.56149	4.16887	4.30637	3.21834	8.47488	8.18291	5.09733	1.05128	0	0	0.296585	0.367887	0	0.975363	0.34558	0	1.26571	0	0
LITCHI030462	10.9891	12.7255	14.7899	10.8118	11.7046	12.5653	9.55953	10.5616	10.5523	18.1387	13.2869	14.6257	6.96063	7.44769	6.42613	7.06087	6.542	7.46854	8.02337	7.9181	9.43441	8.27996	10.6171	6.36495	11.7704	12.1271	11.6726	25.3055	15.6127	22.8114	14.9616	20.1867	13.733	22.7808	15.2426	19.3332
LITCHI030456	1.46738	1.65657	1.35025	1.87266	1.38654	0.914136	2.1057	1.27585	0.880024	1.1272	0.821721	1.11176	0.623746	0.883326	0.884578	0.777375	0.769983	1.45197	2.81807	1.67279	2.55335	4.11	2.88241	1.26427	0.73502	1.53318	2.4004	1.35344	0.899222	0.807256	2.3868	3.95894	3.80261	4.51108	2.47239	3.97294
LITCHI030455	19.799	15.1626	16.7716	20.4732	12.9757	13.6743	12.2485	21.3639	23.1571	17.4845	14.179	17.644	23.0846	15.2522	13.9862	8.93708	12.187	16.5337	28.0166	31.7326	30.0304	18.5898	19.8302	14.0776	15.8458	18.3816	12.3356	26.0627	23.5864	38.355	36.8099	15.4015	24.8194	22.7644	28.8423	27.0123
LITCHI030448	110.427	66.0343	48.4795	111.305	123.209	92.8567	79.8544	137.674	99.7411	105.134	130.28	91.3353	102.39	145.472	105.814	189.808	118.999	91.132	104.211	109.196	91.4438	93.9342	126.189	131.432	73.528	78.6931	73.4415	48.857	46.3426	46.2364	96.5957	81.5739	59.689	34.8672	62.9202	45.7693
LITCHI030447	253.307	163.963	145.619	165.955	218.935	158.586	151.101	275.398	241.64	119.389	120.976	94.759	179.718	329.598	186.171	282.729	288.808	286.835	325.861	322.321	267.218	255.906	284.232	319.767	166.62	188.286	168.994	45.5064	50.8135	29.8149	81.8839	85.217	45.6295	50.3795	91.083	51.6009
LITCHI030434	74.6766	46.2124	51.3488	105.578	102.114	51.138	73.1952	74.2829	51.1594	53.3104	74.7569	50.4182	58.4157	57.4678	69.8272	100.221	65.1028	53.5854	48.7283	50.1765	51.3105	53.2135	54.0671	98.7925	46.0593	41.6578	37.1453	31.3467	45.9647	42.2778	61.5936	43.812	48.6489	31.6172	26.1584	26.5548
LITCHI030433	9.46729	8.95461	7.71035	8.66918	10.9718	9.43023	6.40607	4.70751	3.49771	4.72521	6.78967	6.52349	1.75608	1.75865	2.43197	2.93591	2.0705	1.1884	6.43253	5.81808	7.41912	7.34684	4.8257	6.97013	4.68192	4.44603	3.49054	3.35506	6.2498	3.86382	3.45977	2.15702	3.25485	0.427617	0.202773	0.463456
LITCHI030432	10.8392	8.89714	3.4886	6.57819	2.72446	9.06562	8.84391	1.77356	3.46504	1.68175	0.227663	0.838256	2.25134	1.60152	2.34931	4.78683	1.33807	1.35964	4.27234	2.26676	2.7247	6.96362	1.82553	3.26532	1.10726	0.74206	0.921614	0.488926	0.442245	0.344483	1.18206	0.866093	0.441154	0.358385	0.401879	0.231054
LITCHI030427	0	0.658886	1.09771	0.157909	0.679406	0.313497	1.7447	1.5428	0.525745	0.235496	0.124757	0.486723	0.251112	0.446207	0.149662	0.956966	1.16454	0.682737	0.575726	0.850688	1.35452	0.319645	1.16997	0.312614	4.69123	2.43043	2.64972	1.20234	1.70138	1.51176	0.572113	1.80645	2.73169	3.89986	1.75356	6.85338
LITCHI030421	2.40534	2.31528	2.67368	3.26443	2.19253	2.16486	3.36197	2.3358	1.90715	0.744415	0.551283	1.79206	0.786775	0.831033	0.696567	2.18659	0.862278	1.0413	4.6565	3.51441	3.31713	4.16351	4.91228	1.36246	4.08007	5.47563	4.4809	1.99826	2.1475	1.70098	3.12918	3.26262	3.58967	3.64098	2.82029	3.17164
LITCHI030418	0.438201	2.42796	4.03076	0.40906	0.852493	0.799874	3.34255	2.61214	1.98477	0.501704	0.62911	1.71777	0.541236	0.66024	0.75517	2.26001	2.45642	2.08671	1.40572	2.7313	2.21224	0.998492	3.31264	0.380461	7.21249	3.64881	6.98922	2.01825	2.86182	3.72338	1.7347	4.45583	6.29298	8.48684	3.89515	15.4989
LITCHI030411	0.310183	1.01457	0.373045	1.77873	0.124069	0.80858	1.04869	0.468536	0.111357	1.79028	0.031571	0	0.400364	0.362467	0.243315	0	0	0	0.201598	0.085523	0.280309	0	0.509793	0.097677	0.291396	0.110315	0.345965	1.40367	1.18242	0.274188	0.456339	0.252121	0.134318	1.48781	1.09061	0.456722
LITCHI030410	0.484921	0.426909	0.357553	2.32178	0.209019	0.339297	1.29645	0.506101	0.284934	1.47149	0.154599	0.195908	0.253768	0.269073	0.464609	0.107041	0	0.170172	0.229898	0.338405	0.324454	0.235603	0.78925	0	0.508707	0.350603	0.213821	1.33424	0.760179	0.2746	0.721776	0.402678	0.277121	2.01211	1.20751	1.00051
LITCHI030407	2.15933	2.07613	2.53361	2.0705	1.2742	1.89992	4.88788	1.65148	3.81717	1.13598	1.65878	2.34854	1.38141	0.787067	1.96359	2.30783	2.37255	2.79418	3.14387	3.71204	3.56131	3.79562	7.35739	1.53617	5.86013	6.5001	4.73034	5.0188	4.24901	4.37154	3.97872	6.32733	3.7772	4.77034	3.46771	4.78174
LITCHI030404	0.69636	2.63847	4.44336	0.174978	0.721868	0.320398	2.66602	2.66029	1.66002	0.293322	0.485598	1.56873	0.553166	0.722238	0.510953	2.11621	2.58092	2.11315	1.63774	2.18745	1.85463	0.527919	2.64751	0.465466	9.13113	4.45254	7.62241	2.73531	3.89914	5.68129	2.67941	5.92089	5.49833	9.51888	4.35536	13.1315
LITCHI030399	5.15611	8.14093	6.75829	9.55923	4.40457	5.3723	8.69757	5.26169	8.19969	2.85332	1.95004	3.49269	2.42217	2.07269	2.48285	5.1047	2.90712	4.47855	9.75269	9.633	8.19967	12.3767	12.154	3.90416	13.0899	13.1581	13.159	5.81336	6.78006	6.85165	8.65223	11.0871	10.921	8.95052	5.66942	8.19644
LITCHI030389	25.73	31.2157	36.9383	24.2398	40.5235	35.644	31.8321	38.3986	35.9604	24.072	33.4225	41.4292	27.3395	31.1692	27.9737	46.4946	39.8429	36.5679	33.6989	33.7916	32.0216	35.2072	40.585	30.0294	57.7625	54.5665	51.9788	50.7376	50.1399	58.602	47.8195	55.8787	63.011	73.5144	58.18	58.4608
LITCHI030388	1.78336	2.06183	4.51047	3.46656	1.50026	1.93014	3.25593	1.24799	4.50807	0.552162	0.473253	1.29804	1.8485	1.20507	1.90848	3.25173	1.02053	4.29007	5.55348	5.55067	5.95288	4.50962	4.75257	0.65174	2.21149	3.13572	3.44379	0.798879	1.49329	1.09123	4.49788	3.17293	7.702	8.81756	4.02155	11.8365
LITCHI030387	3.22334	1.03915	0.524674	3.43849	11.5997	0.730627	16.8729	130.175	30.4352	4.01413	11.4861	1.53574	154.966	191.827	244.902	213.012	289.397	214.281	1.028	2.40988	0.643357	6.3033	2.6751	77.4346	1.66701	2.86652	2.07323	0	0.096706	0.150224	7.18471	1.2488	0.73149	1.83977	1.31267	0.492409
LITCHI030366	0.344391	0.415596	0.685343	0.381006	0.217715	0.51918	0.721532	0.974101	0.628623	0.845804	0.464886	0.457391	0.219044	0.720951	0.304638	0.822001	0.444242	0.850062	0.496828	0.464796	0.373211	0.795825	0.915345	0.140498	3.46458	1.77191	3.25878	4.98546	1.69674	3.846	1.79914	2.65122	0.650329	3.01064	2.66174	1.89928
LITCHI030346	0.177395	0.124323	0.156671	2.23486	0.794893	2.1161	0.450195	0.387383	0.410906	0.269598	0.066835	0.079894	0.050406	0.049679	0.071145	0.24697	0.013165	0.040517	0.772634	0.261025	0.026013	0.158199	0.042609	0.001918	0.960731	0.209562	0.756867	0.151403	0.099093	1.7842	0.659205	0.087289	0.018632	0.111443	0.429998	0.054917
LITCHI030241	0.684554	0.975281	0.762474	0.935365	1.55842	0.910398	0.563273	0.670581	0.450159	1.23679	1.15453	0.98548	0.479934	0.298111	0.566587	0.565723	0.523314	0.580656	0.477489	0.517455	0.469239	0.790576	0.741428	0.443427	0.462096	0.484338	0.235223	0.463775	0.524307	0.375378	0.491388	0.734969	0.463577	0.443669	0.135092	0.232624
LITCHI030223	156.418	245.885	235.75	234.313	158.091	196.016	217.99	139.754	183.73	115.212	94.5501	140.59	79.7723	75.3284	103.935	135.969	82.7886	101.722	270.581	223.863	237.195	295.415	217.964	121.573	292.293	238.625	221.564	191.41	230.715	251.795	206.418	191.794	215.086	144.931	117.447	101.833
LITCHI030221	8.4823	10.2394	10.9448	6.93519	4.86303	5.61667	10.2004	9.67391	7.50358	8.17401	9.41064	6.79023	13.0133	11.234	12.6075	12.0082	9.99574	10.0423	9.1019	8.64511	8.73046	4.73915	4.77224	4.49417	7.05608	7.24542	6.9096	6.62149	6.02074	6.35332	4.21825	3.98998	3.13468	8.82022	10.6177	9.09103
LITCHI030211	23.3711	15.8723	16.8351	37.235	29.5001	18.5442	25.0629	34.2446	24.8535	34.2128	36.9374	31.8423	117.637	90.5341	99.8233	60.7651	68.773	53.6159	17.8744	22.7915	20.0163	20.201	18.8759	33.9299	15.2187	13.1096	9.76729	28.6872	29.1623	38.154	28.034	14.7076	19.7445	30.669	45.5882	33.8218
LITCHI030204	25.5386	32.619	29.8198	26.1859	24.4571	25.9389	62.2621	63.7792	69.8621	20.5469	13.3724	19.5126	59.8106	62.2465	55.6454	124.547	67.1345	66.7904	42.6679	44.5041	46.5937	69.7854	48.3986	46.1365	64.698	60.1425	58.7918	27.055	21.7193	31.413	54.6737	77.2764	83.3452	64.5229	45.6139	52.2081
LITCHI030203	56.6541	72.1804	59.3831	52.3025	54.0112	51.9447	116.25	128.362	148.435	48.2072	31.1529	40.9593	112.696	126.046	90.7094	180.582	132.949	139.498	94.4876	109.827	107.371	138.531	101.458	103.511	134.339	127.749	127.725	65.2803	49.3288	62.2984	115.103	131.945	154.495	135.287	92.9453	109.015
LITCHI030200	0.556382	0.324328	0.577642	0.523358	0.377612	0.531232	0.425871	0.318198	0.437857	0.468852	0.419197	0.297901	0.821261	0.762578	0.628666	0.315298	0.409304	0.373581	0.38473	0.409138	0.475191	0.728886	0.526748	0.307632	0.342225	0.697283	0.433226	0.459522	0.212728	0.190881	0.248717	0.171632	0.28255	0.484175	0.326256	0.373161
LITCHI030180	13.4835	16.1024	17.3637	13.8162	16.6613	19.8504	14.512	10.4005	15.0709	18.7469	19.2686	18.9026	6.64714	7.53377	7.32419	7.51407	8.08806	8.82294	12.1246	15.4501	13.2141	18.7893	18.7717	5.8394	25.9691	25.2785	27.1148	33.551	26.5428	33.5318	19.8714	25.2691	22.4016	20.1681	13.0388	16.0659
LITCHI030162	4.874	3.50354	3.97963	3.54981	2.75617	5.40455	5.69483	5.2752	8.47556	6.16938	3.39115	3.6781	3.73204	2.75614	3.71087	2.16112	2.66287	3.36425	4.96538	3.66498	6.36278	4.85971	3.66578	3.67042	4.32346	2.35827	2.19621	3.79285	2.53248	4.74985	5.87405	2.49962	3.41398	3.35555	5.44937	1.46122
LITCHI030143	7.32253	7.0684	8.13834	6.83498	5.1634	8.37672	5.46591	4.53522	7.54889	4.75687	2.3604	2.60565	3.4114	3.36985	2.05921	2.30827	3.07033	2.89485	8.08296	8.00912	7.04189	7.43902	7.05017	4.10025	8.99898	7.40077	7.76279	5.47583	5.44091	9.22034	8.03025	4.55891	5.96611	7.18377	4.47851	5.12453
LITCHI030128	26.6934	30.3619	29.1348	16.2448	15.0901	18.2632	20.8613	20.8151	22.8465	23.2793	25.9368	25.4269	25.7482	23.9082	33.0191	28.9023	23.7363	27.037	23.2355	25.1182	25.1936	15.0843	11.2797	13.5077	19.783	16.3237	18.1929	20.0277	21.5353	17.9788	12.1391	16.254	9.30617	22.5942	26.1497	22.6358
LITCHI030121	2.69381	3.56795	3.41945	2.31245	1.85926	1.81282	2.04871	1.90603	1.58274	3.37479	3.70741	3.4838	4.46235	4.08258	5.06544	3.00582	3.14105	3.26128	2.20689	2.48706	2.37538	1.61399	1.01382	1.08515	0.881421	1.44089	1.17544	1.89849	2.6434	1.78234	0.830667	0.770158	0.769317	1.93685	3.11023	2.10917
LITCHI030114	0.176939	0.461097	0.178884	0.356668	0.152445	0.220293	0.033812	0.047359	0.23312	0.069617	0.03214	0.190851	0.054032	0.057393	0.053808	0	0	0.079223	1.02813	0.944065	0.823452	0.437851	0.682016	0.078714	0.168307	0.392369	0.440783	0.140976	0.172883	0.165298	0.313066	0.389002	0.726695	0.231162	0.385996	0.314122
LITCHI030113	19.0978	30.2946	34.3477	28.9847	22.3177	17.188	25.6669	18.9023	28.636	19.3021	23.6309	29.9525	11.157	12.3954	14.1063	20.6667	17.5687	17.8735	47.5712	46.131	53.1576	48.847	45.6988	23.7678	51.1275	57.6948	25.5181	23.7758	40.0477	25.8814	33.4887	31.8498	65.9785	16.2891	22.3229	15.7334
LITCHI030111	3.48227	4.13446	2.81115	2.75388	2.49538	2.2702	2.41319	3.30682	3.26681	1.61141	1.48881	1.90683	5.88579	4.6629	4.16474	2.88805	3.97657	3.06976	5.18234	4.53931	4.8057	4.22433	3.1318	4.82651	1.95675	2.64958	2.27011	1.7603	1.61837	0.57654	1.94847	2.12245	1.71877	3.19659	2.90833	2.3369
LITCHI030110	3.3069	2.91511	2.4945	2.39282	2.60107	2.8739	3.07025	3.478	2.66076	2.34738	1.5202	1.78118	7.42798	5.05286	6.48331	4.01318	4.90649	4.64974	5.09976	5.26562	3.83486	3.35248	4.04506	6.21274	3.03971	2.79584	2.51546	1.86109	1.80452	1.1937	2.19402	2.81182	2.74973	2.40008	3.24046	2.55237
LITCHI030061	2.31649	2.20076	2.80629	4.13142	3.60607	3.40003	2.82404	1.42833	4.84766	3.05478	4.6421	1.63754	3.80272	3.27768	5.48699	8.90147	1.68657	3.46788	3.82839	5.92272	3.14026	1.00631	1.15697	1.7495	2.14544	2.02536	3.57878	4.33274	3.41349	3.77158	0	3.01899	3.83709	3.65429	4.39295	2.77116
LITCHI030056	0.545829	0.772876	1.02829	1.24716	0.887329	0.676041	0.971033	2.02409	1.55049	1.4129	0.694911	0.851292	1.0172	1.50407	1.77148	1.04764	0.679906	0.952791	0.83216	0.804392	0.871642	0.835641	1.61345	0.71383	2.74222	1.45345	3.73177	2.01589	1.84892	2.61471	2.90758	1.55174	2.03003	2.24625	1.60079	1.79634
LITCHI030038	37.5901	13.654	10.1507	96.7653	75.6682	36.4239	34.8971	54.2162	35.1703	56.9025	88.0117	58.1546	68.5782	44.3124	58.7095	43.7589	41.1841	28.9546	17.3324	18.1173	14.4514	43.3939	28.7411	73.6584	27.1718	16.9703	15.7226	61.1215	45.5209	77.6094	56.5011	23.3987	30.3959	20.4904	28.7432	16.8673
LITCHI030036	3.45148	2.09038	2.64307	16.4776	3.45023	3.90146	4.07053	5.77348	3.84442	2.31155	2.52424	4.18718	0.632601	0.500324	0.496215	1.59458	1.04791	1.06341	1.77481	1.34854	1.74751	2.61171	3.99016	0.582517	7.69714	3.75136	2.10818	3.31212	3.32333	1.87611	2.78474	1.10277	1.06053	1.27763	0.651628	0.30487
LITCHI030035	34.8038	28.031	43.2583	88.8638	46.8331	60.6576	45.1766	32.79	28.0054	37.4542	35.0351	49.4575	7.23054	11.6674	8.56698	16.6896	18.0223	15.1545	18.6162	19.7411	20.5789	40.7551	40.1149	12.5419	52.2444	45.424	20.3404	61.9845	57.9253	47.6155	49.1685	23.8714	27.7006	24.7924	12.1892	11.9817
LITCHI030004	1.60045	16.7449	7.17144	8.301	11.8211	9.431	1.64012	4.16024	3.74785	8.14618	1.84827	11.4351	0.799051	2.20544	1.9923	1.84567	2.88636	2.24566	4.70476	1.29754	6.398	3.51175	5.7983	3.34411	10.7011	11.0243	7.22953	11.7018	9.42113	13.8982	1.31062	6.42095	5.1101	4.23355	15.8028	5.16806
LITCHI029990	2.56624	1.54875	1.88077	1.49379	1.96314	1.53427	4.29781	4.77872	6.52499	2.56643	2.96115	1.6786	6.42739	6.22912	9.80065	5.16489	6.21465	5.00112	8.4077	2.47334	2.5282	4.7575	2.82584	2.37642	3.09496	2.82348	2.46796	2.11058	1.68737	3.16702	3.21685	2.59877	2.46164	5.2253	5.59304	5.87319
LITCHI029982	7.16816	5.15583	5.20955	6.43112	7.7587	7.44471	6.21233	12.5498	9.04558	10.0734	9.16604	6.84831	10.8983	19.3004	11.3612	12.5046	17.9107	10.351	5.62428	5.00185	4.99163	2.52989	5.29444	8.49387	2.98184	2.67809	4.11319	4.89768	2.96824	3.07271	7.23098	3.4528	2.57248	7.05771	6.98938	5.66732
LITCHI029960	9.62167	8.02174	7.78833	8.58518	8.36663	5.67951	6.97323	8.50995	7.14783	9.02008	9.65405	9.03782	14.0422	12.6943	14.3767	7.16132	9.66219	9.01444	7.394	9.04166	8.72902	7.26451	6.07536	7.90866	4.90234	6.89388	5.57841	8.50151	7.87923	6.6087	5.77229	4.55142	5.04561	4.89443	6.60265	6.18108
LITCHI029941	0.431629	0.252982	0.325547	0.466755	0.518537	0	0.395196	0.458668	0.55363	0.577467	0.754062	0.65086	1.05995	1.01499	1.08261	0	1.22349	1.10372	0.28904	0.400867	0.438976	0.335964	0.31391	0.638779	0.284427	0.344585	0.304605	0.290087	0.476941	0.375556	0.393257	0.231298	0.207831	0.375194	0.542338	0
LITCHI029940	59.3085	48.4964	51.3227	59.445	60.3182	49.1412	47.939	74.0152	68.034	73.3101	82.2401	73.4423	134.04	117.535	138.898	99.201	129.121	113.979	57.4898	62.1012	59.9355	52.6541	50.8825	87.3247	45.0584	42.849	38.9194	43.403	50.2894	47.4525	52.6665	38.099	47.9719	46.8468	53.7933	46.3471
LITCHI029936	68.8339	45.2893	47.737	65.124	68.2511	48.6798	54.8414	81.8543	55.267	87.5453	92.5342	70.5221	148.817	135.103	147.435	140.256	138.879	123.926	55.9159	75.9219	65.9557	50.2121	57.3905	75.2671	39.0417	46.9555	38.9858	51.8886	49.6082	47.8338	55.2621	44.115	49.2075	46.0386	61.9843	55.0053
LITCHI029926	1.74666	1.89715	2.01409	1.61041	1.56065	1.62839	1.53387	1.84932	1.58687	1.81074	1.6902	1.64261	2.84743	2.93928	2.73416	2.13704	2.9861	2.59632	1.49632	1.50399	1.70049	1.43207	1.70938	1.82211	1.78976	1.78735	1.66518	2.06112	1.37901	1.22485	0.834321	1.55954	1.22422	2.3023	2.12305	1.93885
LITCHI029921	0.048126	0.058545	0.023443	0.012133	0.023714	0.021258	0.034056	0.014248	0.052629	0.039545	0.056199	0.057636	0.074884	0.060962	0.030528	0.008126	0.010814	0.037858	0.065054	0.064585	0.040959	0.050488	0.061488	0.071298	0.136875	0.125761	0.134655	0.197129	0.157631	0.298201	0.186457	0.223408	0.167538	0.383535	0.219755	0.210061
LITCHI029917	64.7144	72.2816	87.99	29.1809	40.3657	61.9068	41.9674	38.6565	61.4845	33.0831	32.298	29.4725	29.8321	41.4485	32.7855	27.3396	40.4198	49.7719	53.2082	58.1712	60.472	70.0849	73.5536	46.2532	52.0855	64.0738	89.1987	73.4528	62.2096	78.9448	83.7989	86.8752	83.2865	150.623	86.1448	110.411
LITCHI029910	17.3006	19.7222	17.7627	16.7286	24.7628	17.7701	15.8338	17.7475	22.4775	26.94	27.3505	22.2569	12.597	15.2878	12.979	13.4279	17.3592	17.0147	15.7214	15.1586	15.8058	18.9152	20.9169	20.8899	17.4926	19.1496	19.289	26.9381	19.8282	25.2995	22.0981	28.7974	24.0392	27.1535	19.9789	26.0569
LITCHI029902	2.7265	3.07626	1.20104	3.85862	1.30377	3.49383	5.05958	2.2419	1.09513	5.39714	1.06683	1.35042	2.26594	1.69557	1.96292	2.51429	1.70986	1.79437	2.22476	1.47465	1.30092	1.24213	1.90094	0.750292	0.554261	0.819389	0.865194	1.01429	0.552397	0.300554	0.411015	0.063348	0.248616	0.612775	0.345729	0.133845
LITCHI029899	0.502418	0	0.035404	0.311958	0.068627	0.10104	2.53467	2.82012	0.957678	1.41547	0.649416	0.492276	19.3472	10.8687	12.0001	9.87938	8.70495	4.09066	0.34706	0.370268	0.377474	0	0.057412	0.038647	0	0.243916	0	0.139922	0	0.067032	0.574747	0.330563	0.55451	2.13136	0.919929	1.03248
LITCHI029888	0.906283	1.65135	1.02824	1.03571	1.47745	0.858859	4.78828	1.03672	4.50056	4.45073	2.99677	2.45728	1.14228	3.65195	0.769683	1.21307	1.74477	0.562562	0.843233	1.0859	3.22845	0.794677	1.16627	0.658972	1.09879	0.770978	1.27581	1.34797	1.14541	3.17882	1.40498	3.88259	0.58506	1.61414	0.434362	0.98325
LITCHI029848	8.06428	9.69583	11.9008	12.9659	9.00155	10.3789	9.42703	8.63987	10.5667	12.7547	11.6696	10.0034	5.4382	6.09417	6.34903	7.6698	6.77518	7.33869	7.52287	6.53085	7.81304	7.62723	6.93495	4.23028	14.5372	10.9912	13.9633	10.4891	9.09543	13.8094	9.88217	13.6937	14.7583	15.8807	9.33257	13.5481
LITCHI029829	3.38762	2.81278	2.79384	3.59654	3.22332	3.03157	1.91505	3.14159	2.12034	3.4836	3.6668	2.8493	3.20995	3.03213	3.10259	3.3928	3.27384	3.20594	1.80746	1.98618	2.56355	2.0284	1.66853	2.92701	1.80688	1.84676	1.44792	2.52271	3.39713	2.70937	1.56623	1.35872	1.72535	1.15367	1.23087	1.65813
LITCHI029827	0.803946	1.04048	0.747053	1.79887	1.13999	0.734775	0.84268	0.546859	0.879792	1.39047	1.14949	1.22644	0.652714	0.883044	0.80956	1.49225	1.26507	0.819921	0.535693	0.425665	0.809945	0.982277	0.756891	0.98965	0.952169	0.529217	1.39048	1.92958	0.817613	0.703557	1.38821	1.61663	1.37532	2.16671	0.844417	1.34439
LITCHI029790	34.1635	38.0715	36.8837	38.1948	55.5651	58.2996	43.3858	21.9489	25.6062	70.3639	71.9716	77.6946	19.4306	30.8485	23.0104	32.705	44.9586	41.8166	22.4497	32.8207	27.1243	38.608	45.4064	33.2776	45.5263	53.7136	47.9846	108.33	90.753	88.9416	73.1218	121.662	77.7709	102.507	118.557	118.158
LITCHI029788	1.0502	1.33474	0.745458	1.55166	1.97628	1.96685	1.35626	2.46281	1.66732	1.67762	1.71113	1.34242	2.62679	4.45134	6.38647	7.60616	3.0341	3.17025	1.59817	1.24595	1.34888	1.34035	1.84655	2.60739	0.79109	1.01561	0.784809	1.45131	0.977472	0.797708	0.621222	1.79022	1.19098	1.68862	2.5341	1.85187
LITCHI029759	5.10631	5.5254	4.88645	3.54004	3.46298	3.74689	3.84738	6.54755	5.53012	4.34492	4.66316	3.79692	10.6033	9.06315	8.10577	4.54505	8.76303	8.21383	6.37453	6.5971	6.42587	4.63514	4.58506	5.6264	4.23309	4.56864	6.42298	5.02051	4.27382	3.25697	5.08644	3.07551	4.0181	8.94241	7.07093	9.95394
LITCHI029749	17.7953	18.1498	19.6762	8.78337	8.74964	10.1584	11.3236	14.0612	13.4002	14.3334	15.0976	15.8291	18.7307	16.1731	13.0314	9.64497	17.9646	17.9295	13.5827	15.6451	15.6181	7.93002	7.65893	6.94247	10.8196	11.8853	9.86674	12.1803	13.2208	13.0899	7.90049	3.88986	7.98881	19.7995	20.6976	17.7735
LITCHI029748	8.41565	9.84227	9.67884	4.77208	4.3434	4.48814	5.21169	6.78458	5.84658	7.90689	7.62684	7.31897	7.75765	8.75785	11.3517	12.1605	9.04104	10.4429	6.38004	8.29601	7.18466	4.22283	3.38761	3.68935	6.34334	6.06174	4.90198	5.47426	6.0347	5.43114	3.73215	3.04283	3.31613	8.29441	10.2348	9.6873
LITCHI029740	0.851004	1.02223	0.593806	0.571482	0.697532	0.909271	0.863583	1.42829	0.660109	1.2381	0.80051	0.557448	0.902945	1.36168	1.44185	2.19948	1.68648	1.84685	0.884046	0.885734	1.01573	1.45489	1.03558	0.858999	2.81795	1.19986	1.66041	0.905948	1.14519	1.04321	1.28385	1.85097	1.04724	0.967537	0.631872	0.610975
LITCHI029729	24.0396	33.2462	26.6726	22.4172	31.4089	27.5741	6.9174	4.99514	6.4679	21.5439	18.1057	23.9464	3.67415	2.82654	3.15065	4.36387	3.09633	3.38712	13.0359	11.9527	13.3225	19.6631	19.7149	12.3854	11.8366	13.0491	13.2768	39.249	27.3291	41.0637	23.8004	31.5782	26.1147	7.21457	5.16628	5.45681
LITCHI029727	7.89699	13.6092	8.60735	6.37067	11.5476	8.35224	1.74444	1.12603	2.13997	5.59028	4.90507	6.47741	0.715595	0.339196	0.498611	0.760187	0.429532	0.551347	5.38563	3.86119	5.18224	6.70383	6.31114	4.34192	4.31061	3.86776	4.78824	16.4437	7.57626	14.9348	10.4322	16.3137	10.8843	3.08757	2.12493	1.58376
LITCHI029714	1.95688	0	0	1.37804	0.593636	0.667409	0	0	0	0	0	0	1.84401	0	0	0	0	0	0	0	0	0	0	0	0	0	7.76292	0	0	1.29089	0.768023	0	1.79257	0	0	0
LITCHI029704	0.191332	0.379896	0.627315	0.858388	1.11522	0.227952	0.298603	0.411214	0.333143	1.17067	1.50147	0.763566	1.93143	1.43986	2.72502	1.68443	0.79022	1.33911	0.233082	0.184411	0.155644	0.152686	0.102277	0.101869	0.57036	0.331378	0.19386	1.39583	1.39765	0.201659	0.604312	0.411478	0.249671	0.783077	0.31518	0.057386
LITCHI029701	0.536218	0.753356	0.710806	0.923362	1.86177	0.199475	0.298243	0.849197	0.30165	1.71245	1.92825	0.980998	2.89984	1.74784	3.43148	2.24372	0.843486	1.959	0.419282	0.319657	0.146883	0.23636	0.343446	0.254091	1.15899	0.606225	0.1313	1.39656	1.95538	0.269758	1.20895	0.705652	0.214054	1.24778	0.510824	0.244783
LITCHI029692	5.35113	3.96702	4.40234	4.12167	3.64673	2.87666	8.54997	6.43212	6.05276	1.35676	0.896834	1.73976	6.54038	7.25507	9.16001	5.54931	5.9191	5.73231	7.76307	6.90765	7.95937	5.2707	6.14781	5.90078	7.26039	6.16562	8.55236	2.26742	4.06676	5.44737	7.13833	9.51323	10.1381	5.4275	7.13983	6.69021
LITCHI029687	2.48977	2.57885	3.45028	2.9093	2.52714	2.24989	4.22233	7.29465	5.91374	1.22269	0.734394	0.595486	4.74377	4.52618	4.8502	3.70022	4.10548	3.95058	5.15327	4.9929	4.45632	5.74058	5.89421	4.37104	4.56761	5.13884	3.68321	2.48203	3.41221	2.73373	6.25502	6.00096	6.09039	4.80706	4.46307	3.65801
LITCHI029675	24.9102	18.2424	17.7611	45.4977	32.5769	28.5604	19.1643	19.5989	15.864	36.563	43.7181	32.3766	22.7994	18.1282	19.7056	19.9637	18.9454	15.9406	13.3762	12.4622	14.0096	16.5152	15.4018	15.9277	14.5732	13.5134	12.5301	21.9941	21.0827	23.6686	27.4249	14.0828	17.6543	8.7965	9.99121	6.7868
LITCHI029672	1.25596	1.32549	0.806343	2.12568	0.907873	1.86949	1.90332	1.68815	1.80359	0.423089	0.694807	0.859677	0.756716	0.824138	0.973176	0.952715	0.786337	1.12697	1.88767	1.48451	1.32764	1.51444	1.44598	0.710859	2.28125	1.74719	1.61894	1.21521	1.12163	1.48208	1.36552	1.98399	1.92573	1.19875	0.902334	1.95013
LITCHI029667	0.268567	0.396646	0.436717	0.157747	0.163839	0.20676	0.379808	1.00612	0.423197	0.05528	0.035533	0.063017	0.21013	0.299558	0.125636	0.154403	0.061601	0.077248	0.355376	0.298891	0.318036	0.412233	0.223577	0.294837	0.420572	0.290286	1.09716	0.508751	0.316365	1.28326	1.47278	1.64178	0.193934	0.648169	0.954548	0.61175
LITCHI029666	0.065935	0.13982	0	0.253532	0.066316	0	0.603339	0.805216	0.07148	1.05362	0.219794	0	0.99226	0.710033	0.893112	0.131698	0.345827	0.167832	0.095606	0.329358	0	0	0.456668	0.223622	0	0.231695	0	0.085091	0.147314	0	0.093433	0.15135	0	0.495012	0	0.066453
LITCHI029652	3.07326	2.13585	3.70946	2.60594	2.59265	2.60687	0.492769	0.818364	1.34289	5.38866	3.41336	1.60614	0.928277	0.39778	0.123653	0.082534	0.870513	0.719608	1.25911	1.33108	1.86209	2.33459	1.57067	1.40891	1.90099	1.47181	2.34954	4.4583	4.33315	4.92507	1.59214	0.48178	1.21456	1.13231	1.01742	1.12388
LITCHI029642	6.77482	8.63684	9.66789	6.46307	6.10472	5.45596	6.26231	9.65983	8.79495	9.74211	10.833	12.61	16.3002	15.72	13.9128	7.89373	14.6912	16.2549	6.21819	7.38621	9.06958	5.2782	5.98917	6.93282	8.83977	9.79925	10.2568	10.8367	12.5265	9.54903	5.86935	6.09401	7.18564	14.5623	15.6561	18.5152
LITCHI029635	4.38439	4.86878	2.19074	3.13875	1.04192	4.78119	6.6525	2.33852	1.98685	3.97059	1.31432	1.45694	1.37176	1.4395	1.59756	1.86207	1.19955	1.493	2.80871	1.30786	1.95289	3.05326	2.30837	0.945588	1.29225	0.911425	1.70342	0.494907	0.890686	0.249335	0.823867	0.384337	0	1.36749	0.975916	0.865182
LITCHI029634	4.94711	5.30184	4.42687	3.62861	3.52943	2.98873	4.45303	5.30562	5.98356	6.40384	5.95559	5.91461	8.30345	8.0476	7.76815	7.04092	7.68906	7.39829	5.47673	5.98855	4.60352	2.63667	2.88097	3.66883	3.75591	4.41468	3.75411	3.36831	3.58372	2.90794	1.80778	1.80099	2.27018	5.31717	5.96418	6.23257
LITCHI029628	1.83916	0	2.72322	1.33764	2.9347	2.05494	2.79516	3.5079	2.17604	2.84591	2.80252	2.54412	4.3237	5.54354	3.69814	3.6255	5.72272	5.20233	1.47711	1.39398	1.75762	2.28032	2.27249	3.70159	1.95562	3.85671	4.20695	4.08899	3.31481	3.40765	5.60583	7.68122	3.79491	11.4584	9.43279	9.18643
LITCHI029620	220.484	350.055	217.009	382.456	336.804	420.63	177.815	86.8637	114.336	291.52	237.555	337.653	158.62	115.588	134.387	114.893	48.8099	89.5519	97.0432	86.4123	82.7562	222.598	164.37	66.3053	307.085	243.731	251.571	371.659	269.857	220.195	107.364	99.5426	89.686	59.067	40.9975	27.6594
LITCHI029610	62.5352	78.8213	78.987	54.9712	76.5458	58.0455	54.7167	46.0299	57.6655	34.6346	35.2188	43.8521	29.2244	26.2564	25.8442	23.1949	33.5981	31.5998	80.0749	79.8861	79.3455	71.3283	87.2998	78.6613	81.4524	81.894	80.1892	62.2167	69.3106	76.0537	86.8882	73.6789	109.131	38.9316	36.8371	37.2594
LITCHI029607	9.3031	8.58559	8.74193	9.42576	6.1781	5.86906	9.85738	16.6837	14.7166	9.63643	7.86363	9.55606	21.8786	20.1871	20.9229	21.089	20.6421	16.5425	9.30796	11.516	11.074	9.72776	9.75574	10.0692	8.59677	8.91588	9.14415	7.47068	7.78961	6.97289	10.5749	7.90566	10.0149	16.5182	16.1168	16.4324
LITCHI029602	4.10085	3.07567	2.66406	4.44328	2.50083	4.54355	3.15551	2.4593	2.10935	4.3955	4.75717	4.02158	2.66246	2.6025	3.14187	5.02617	3.55033	2.77963	1.62391	1.5773	1.9042	1.92418	1.25747	1.12254	1.75737	1.71993	1.91766	4.65619	3.60032	4.1037	2.70045	2.28397	1.35261	1.70674	2.3213	2.11454
LITCHI029592	1.71692	1.61039	2.0313	0.934931	1.05057	0.999459	0.94948	0.877073	1.071	1.30152	1.85998	1.27773	1.80655	1.56525	2.26166	0.987977	1.44808	1.55694	1.65042	1.08858	1.19016	1.17097	0.940616	1.11537	0.926858	0.978274	0.844725	1.03248	1.2493	1.58016	0.694321	0.474589	0.922639	1.30287	1.12699	1.30459
LITCHI029574	0.409658	0.701373	0.592512	1.69765	0.442023	0.756065	1.19638	1.08063	2.83725	0.66941	0.176586	0.695384	1.16125	0.812069	0.825546	0.438467	0.791849	0.786043	1.48282	2.31689	1.26017	1.27628	0.818067	0.400125	4.01474	3.05353	2.34522	1.40934	1.5776	2.4061	3.3345	2.43817	3.46426	12.5149	6.09063	9.30532
LITCHI029562	0.021874	0.029469	0.031812	0.06257	0.047105	0.036968	0.104104	0.116351	0.187874	0.027153	0.036276	0.031475	0.262009	0.159249	0.111605	0.037585	0.094334	0.253815	0.032806	0.113619	0.024875	0.010189	0.019586	0.029328	0.030051	0.043555	0.030695	0.036019	0.024333	0.041151	0.071523	0.098333	0.156246	1.28679	0.439881	1.7333
LITCHI029547	175.746	31.223	14.6689	341.438	135.885	117.613	159.047	157.371	57.075	95.4793	119.81	99.903	111.022	79.6196	75.323	102.445	55.8093	36.6067	21.9067	19.5674	12.3969	36.5067	31.3247	80.6975	28.6952	12.1071	9.35815	40.1017	41.5215	62.1568	178.217	8.1201	17.5114	4.55786	28.8928	5.61606
LITCHI029543	0.295846	0.254654	0.514855	0.43242	0.348842	0.219744	0.11186	0.984387	0.286572	0.241873	0.22552	0.155111	0.111453	0.281027	0.174785	0.11919	0.152926	0.164841	1.66605	1.20939	0.317935	0.33852	0.21713	0.171343	2.60335	0.632161	0.867599	0.431396	0.376163	4.34154	2.19064	0.635399	0.300592	0.632161	2.89308	0.79807
LITCHI029539	5.38097	6.35733	5.68437	4.37096	7.20999	5.98865	3.92993	2.40625	3.13635	6.044	7.28504	7.41155	2.10717	1.97631	1.25502	1.48728	2.59421	1.79708	4.90188	4.96347	6.07903	5.78332	8.52612	5.38826	3.75386	6.16039	5.76487	11.1002	13.8582	12.3808	5.32048	9.49297	7.7981	2.98747	3.40907	2.73054
LITCHI029527	21.2527	19.4371	19.3942	20.5497	19.0269	24.3328	20.7687	18.3508	23.3782	19.6974	19.792	23.0031	21.7019	18.9971	19.2702	23.3847	20.07	18.3172	22.1241	26.3613	22.6879	22.716	30.436	21.3878	25.1319	28.0745	24.2729	25.9721	24.4481	27.081	28.6889	44.9942	36.1142	30.5092	28.2586	28.5927
LITCHI029514	2.76692	3.58492	3.4921	4.5873	3.75879	4.12042	4.90221	4.2809	4.06205	2.39053	2.29048	2.80944	1.79156	2.26908	3.56424	2.70038	2.79767	2.87401	4.5593	3.30099	3.89098	5.24157	3.9298	2.0119	7.11131	6.64011	6.13775	3.41688	4.02804	4.15505	5.09687	4.95803	5.66951	4.45451	3.07148	4.41281
LITCHI029473	0	0.020857	0.364868	0.070254	0.185103	1.12607	0.497112	0.538207	0.280276	0.050274	0	0	0.158742	0.44061	0	0.767398	0.580439	0.408754	0.707753	0.692935	0.521363	0.700824	0.278472	0	2.23482	1.39858	1.71335	0	0	0.201499	0.622643	0.561664	0.740108	1.97535	0.433561	1.22192
LITCHI029472	1.22657	2.18421	2.0591	3.695	2.34446	3.3757	2.57988	2.43816	3.20775	0.80134	0.726394	1.28269	0.429273	1.08714	0.750694	1.07752	0.464873	1.55006	2.31649	1.93732	1.67578	3.52283	2.19455	0.209494	6.68476	4.90367	4.46944	1.66877	2.03411	1.31748	1.62119	1.23812	3.13734	4.45706	2.04214	3.18437
LITCHI029464	17.3535	22.4567	18.1365	19.7777	14.3315	24.53	26.0495	24.0194	24.7597	18.5122	17.2485	19.7549	13.5575	15.8703	16.6443	21.1362	15.5468	17.3412	15.4913	16.5138	14.9997	26.9031	25.2888	19.0638	38.8595	38.1584	44.0009	24.5639	19.7844	23.6302	20.4829	31.5791	32.2678	25.5267	20.1237	22.3072
LITCHI029460	18.2636	19.0968	19.9808	31.1346	21.8024	24.7968	40.8606	34.7087	32.0556	10.7357	11.1438	11.4254	24.2403	16.2526	17.3225	21.9802	21.6332	30.8698	34.6932	21.2269	21.2942	24.9025	26.9054	16.2433	44.4124	46.9572	38.1656	23.4469	23.8912	23.1886	33.0173	26.1947	24.4934	28.3738	32.7699	30.2383
LITCHI029456	1.44493	1.99097	1.24092	2.14992	1.1602	2.67225	2.64426	0.850402	2.22501	0.418949	0.265191	0.948658	0.236444	0.268413	0.803981	1.20174	0.191739	0.349589	1.8097	1.33707	1.93087	3.64177	1.75586	0.49095	3.00267	3.17964	3.20711	1.54796	0.854303	1.64594	1.33865	3.08408	2.97465	2.80077	0.848971	2.19392
LITCHI029455	5.43306	3.30699	1.85729	10.1723	1.76432	25.7086	8.62195	3.15746	5.56971	2.69998	1.0414	2.53735	2.59333	2.14519	1.09831	2.54925	1.13783	1.18556	2.22541	1.79074	1.30159	3.16952	1.71404	1.10891	3.6488	3.40033	4.64881	2.86004	1.71557	2.67136	8.17366	0.868072	0.773021	0.572177	0.430932	0.515657
LITCHI029450	4.91272	6.50656	6.53611	8.06128	7.89674	6.18942	6.75962	6.71451	7.88249	3.98862	4.40632	5.7101	4.99873	6.11735	6.38316	6.4025	5.04155	6.26066	7.7865	6.84835	7.42427	9.09475	8.54672	7.85135	8.58671	9.19756	10.322	5.70018	6.49998	5.83028	8.83421	12.306	11.1423	9.19717	7.57476	9.72722
LITCHI029440	0.800029	2.3664	2.21201	1.09581	2.08427	1.11893	4.79709	1.60667	2.86425	0.39507	0.43134	0.455915	1.97308	2.19505	0.959294	1.86145	1.327	1.46349	2.80921	2.3487	3.97285	4.32603	4.85196	3.38429	5.59712	6.21295	6.87142	0.828449	2.34382	1.27259	1.61968	4.6888	3.66923	1.88969	1.49027	1.33855
LITCHI029430	11.1159	13.4616	11.9233	15.5052	16.4417	16.5672	11.2425	8.54564	9.09411	11.6172	14.328	14.2142	5.22239	6.6029	5.37104	9.39526	6.45733	6.74005	10.032	10.5068	10.1327	11.7603	12.8685	10.8166	14.7795	14.6989	13.3422	14.3035	14.0092	14.5781	10.7372	12.6744	14.1933	6.42204	6.05733	6.46495
LITCHI029399	156.566	203.615	203.32	81.4584	140.23	125.552	171.336	78.433	124.645	103.531	116.353	126.572	79.1316	91.9813	104.455	115.132	96.2963	139.626	155.945	129.496	168.101	208.598	186.86	189.976	156.97	191.137	220.243	136.733	156.184	100.818	123.594	229.882	188.003	181.703	169.733	189.601
LITCHI029394	1.87793	1.31459	1.66153	5.93332	3.00975	4.12775	4.82985	5.29979	7.44098	1.80267	2.14453	1.80837	7.51945	6.62068	9.04269	9.24849	6.66248	8.498	4.12539	3.64851	4.20027	3.49498	2.14917	1.35658	7.66779	4.84311	4.68153	0.919806	1.88447	1.94193	2.85037	1.56657	2.21173	8.26622	7.26702	5.78722
LITCHI029375	16.1895	13.409	12.0987	13.0717	10.0766	13.4109	6.20366	5.87059	6.08006	25.7723	20.9358	22.1588	4.42774	4.54056	5.38249	9.40888	4.48621	4.57841	6.84885	7.57787	6.12331	5.24059	5.46036	6.86386	7.90217	7.72624	6.95895	20.0513	15.148	16.5758	6.52056	6.98969	5.06746	4.94637	3.90529	4.03341
LITCHI029374	7.91602	5.47853	5.51495	4.40974	5.31524	9.31462	4.45218	4.62484	4.44178	7.20807	4.77835	4.56698	5.8995	5.2388	5.97628	4.4358	4.48492	3.9296	4.13494	4.99204	5.16322	4.69646	4.16954	5.55	3.27526	4.11654	3.94713	12.2283	8.22892	11.3356	9.10079	13.1407	4.99255	10.9019	12.0464	10.6406
LITCHI029369	1.95618	1.96368	1.28678	1.44529	1.7474	1.63016	1.43699	3.38749	2.39309	2.31932	2.70454	2.29683	3.33549	4.16164	2.26142	1.62754	3.02577	2.40632	3.11189	2.57467	1.36498	1.13569	1.60836	1.82569	1.22395	1.77634	1.01902	1.5619	1.45665	0.840379	1.04956	0.597584	0.716398	1.97745	1.78926	1.68471
LITCHI029355	0.19389	0.037795	0.095388	8.96744	1.77916	0.13068	0.24099	5.68524	0.556664	0.832978	0	0.104364	0.428267	0.079043	0.433872	0.040898	0.049788	0.336869	5.91834	2.04301	0.6712	0.18618	0.066705	0.085468	3.60638	1.65166	2.20714	11.8316	4.15017	84.8397	18.8291	0.796135	0.431353	2.94342	36.4033	1.95845
LITCHI029350	0.844756	0.991274	1.72209	26.629	6.43775	0.958612	2.5307	18.4599	1.89016	2.58844	0.294918	0.619889	1.29414	0.661404	2.16049	0.621756	0.727548	1.04781	19.2253	7.55027	2.62167	1.10689	0.908567	0.817489	13.5349	3.69639	6.84628	36.4268	14.277	228.76	59.4541	3.12806	3.10762	9.34538	97.0381	12.458
LITCHI029340	1.42463	2.20225	2.80413	2.57344	3.49001	2.21602	2.45039	2.12432	2.21405	2.38056	1.40569	1.83641	1.39686	1.85048	1.75883	2.63358	1.59035	1.68966	1.16999	2.20789	1.78682	2.40407	2.83527	1.60727	2.67717	4.0527	4.43223	3.6691	2.82717	3.32346	3.09986	4.27074	2.97786	3.29479	2.18043	2.01552
LITCHI029335	18.7104	22.5166	23.9738	11.0274	6.82074	17.9734	10.0385	5.99553	10.9288	13.1012	9.32799	17.7894	2.57693	4.4955	3.86184	5.79681	4.58268	5.16082	21.009	22.6763	22.0998	15.4262	15.4551	3.74107	14.7406	16.1113	16.2346	27.6094	26.758	28.5237	14.6231	18.1223	12.3836	16.3216	12.7095	12.5585
LITCHI029334	0.478285	0.685319	0.418051	0.214957	0.258344	0.233219	0.699232	0.481494	0.378611	0.645769	0.350732	0.17863	0.236236	0.138171	0.20177	0.221622	0.182124	0.311383	0.384032	0.524107	0.474477	0.204158	0.361912	0.180856	1.48786	0.706045	1.10019	0.525689	0.281146	1.04673	1.22794	0.109741	0.103246	0.609231	1.296	1.10333
LITCHI029326	27.8738	29.8507	29.8918	26.6873	23.888	27.9097	20.7191	15.2791	16.8322	25.2888	22.4998	26.2065	9.23902	9.9428	8.79039	10.4696	9.00592	9.68241	26.1697	20.6975	24.0093	24.9902	21.1564	16.5463	22.6022	21.7185	19.7733	20.9311	25.3948	21.6262	17.4427	15.7796	20.1448	9.81793	8.77511	7.86857
LITCHI029325	17.9919	16.5531	18.6299	20.5099	30.6	17.5213	11.8398	13.7909	8.73941	15.1333	18.5894	15.7378	9.6464	12.4391	12.4655	12.07	8.23915	8.72567	12.6654	16.8377	12.0426	10.9264	14.5937	24.5212	5.74989	7.59494	8.17742	11.1622	11.0661	13.1122	16.5544	14.7152	10.3862	3.32228	4.74143	4.03897
LITCHI029319	7.47577	9.94234	6.2833	21.1289	11.4949	14.4449	17.3452	21.2643	21.9932	11.9605	11.868	9.51457	30.1306	26.9515	23.2145	15.6753	24.1934	32.3345	11.252	11.3823	11.8926	12.1638	9.47996	5.13498	24.2304	16.5232	16.9884	9.45901	9.12655	11.0548	10.1642	3.00993	6.24044	30.5368	25.3036	24.0092
LITCHI029313	2.55544	2.2231	1.7293	7.1733	3.3618	4.96633	5.17124	6.74215	7.4956	4.24784	3.47474	3.13614	10.6931	8.27472	8.24818	5.23481	7.77337	11.3455	3.70422	3.43306	3.52196	4.23751	2.53916	2.32678	6.77085	5.3321	5.40529	2.64333	3.40696	2.81865	2.69452	1.01219	2.50075	9.41349	9.00188	8.86739
LITCHI029310	1.4364	1.2635	1.49011	1.563	1.58065	1.22941	1.44242	1.74552	1.91484	1.69886	1.53062	1.84552	2.09599	2.26995	2.01436	0.755317	1.50636	1.15947	1.78789	1.42951	1.65531	2.51884	2.04216	2.34345	1.26277	1.5922	1.21102	1.71742	2.01209	1.46384	2.28173	1.42459	1.33166	2.66839	2.03662	2.03325
LITCHI029309	1.35786	2.49786	1.46604	1.16297	1.07147	2.32451	2.46579	1.85988	2.71712	1.78124	1.62107	1.57372	1.2835	1.57651	1.13201	1.29248	0.982476	1.03039	2.23219	2.03222	1.74227	2.0198	1.31144	1.14143	1.76078	2.11657	2.24259	1.77909	1.9332	2.1084	2.30326	1.49656	2.21303	2.25939	2.09045	3.09893
LITCHI029302	13.2941	12.5085	12.2853	22.9563	19.2563	16.7269	14.8917	7.82859	8.22448	7.88675	9.83216	10.0811	3.48572	3.97937	5.82298	2.74241	2.88014	3.46809	11.2761	7.00551	6.25717	13.0339	7.27939	6.16256	6.70378	6.79087	6.52411	10.233	13.8044	13.1741	6.84682	5.79437	5.22211	2.23877	1.92107	2.25136
LITCHI029288	2.69157	1.59964	2.55462	3.12694	2.80613	2.18222	5.59873	7.2842	7.46852	3.32571	3.43416	3.45781	13.2544	12.4193	10.351	7.2131	11.6944	10.7667	4.50823	5.16013	4.97725	4.44501	4.63167	4.0092	5.62926	6.06962	7.36065	3.05963	3.06399	5.02733	4.39466	4.99215	4.53075	9.61808	10.539	9.76462
LITCHI029271	1.66454	1.00863	1.17038	1.90492	1.65127	1.24747	1.58149	2.31638	2.17563	3.93487	2.82048	1.02255	2.53022	3.19006	2.71783	2.9782	2.95397	2.2557	1.1382	0.872591	0.93172	1.43425	1.75203	1.1687	1.33432	1.15315	1.5713	0.332328	0.662753	0.994619	0.732936	0.85814	0.976989	0.578093	0.495608	0.849888
LITCHI029268	21.9072	23.1317	19.6489	18.2682	18.2141	25.502	23.3306	18.2997	25.03	21.1645	15.9773	19.4113	13.9078	16.0134	12.1862	17.2438	19.0574	18.6398	20.9996	19.4144	20.0482	27.5278	26.3574	14.865	28.9339	29.0314	29.3941	23.0413	20.3304	25.689	21.1425	33.8258	23.4024	27.8032	21.9136	23.6068
LITCHI029267	2.78466	2.93316	2.90494	2.55661	2.19456	3.1266	2.86257	2.0093	2.11694	1.72813	1.717	1.9309	0.738698	1.42751	0.970223	1.59517	1.72301	2.08235	2.53843	2.26469	2.50674	2.91846	2.82024	1.19939	3.01088	3.85218	4.53376	3.11361	2.88771	3.32689	3.0554	3.7566	2.60471	3.73266	2.4574	2.36521
LITCHI029255	0.041457	0	0.078201	15.5457	0.801001	1.79688	0	2.44253	0.056016	1.07211	0	0	0	0	0.016496	0	0	0	0.84318	0.183158	0.090976	0.111121	0	0.014326	0.462756	0.335091	0.495556	0.878581	0.360883	9.89442	1.41739	0.433008	0.05385	0.108243	3.42494	0.199544
LITCHI029254	1.08127	0.910915	2.31713	1.79591	2.60413	1.11243	2.09462	2.09619	1.46056	4.08766	6.16436	5.55605	4.78408	5.6484	5.19131	5.23953	6.93909	6.28584	1.03852	2.87702	1.9658	1.57341	3.53039	1.77542	2.77124	4.30666	2.31445	8.24654	7.4211	11.652	6.89128	10.9175	11.0955	12.2886	17.5483	17.5829
LITCHI029235	3.09101	5.24903	7.56453	4.3399	3.93937	2.52898	2.93639	3.73751	3.66174	5.41719	3.98723	5.72151	3.69097	2.84152	4.74961	2.56721	2.32837	4.53414	5.64773	8.30426	6.28111	5.23389	6.75813	3.79153	5.48826	6.27498	7.48986	9.41586	7.18102	7.84072	5.81759	6.24678	4.55389	8.95496	5.23253	6.45329
LITCHI029225	0.49456	0.475447	0.617996	0.683455	0.408915	0.473533	2.5911	4.266	1.98841	0.762752	0.756659	0.378339	1.65752	2.21321	2.51632	0.844166	2.21446	3.1162	0.763303	0.533842	1.25863	1.6521	0.677315	0.670033	0.466765	1.49279	1.32689	0.78723	0.386867	0.631304	1.49848	1.80566	2.31085	7.64496	4.88525	4.53329
LITCHI029219	2.71183	3.65261	4.69695	1.98698	1.96467	2.04263	4.73848	5.48151	5.5709	2.62988	3.49423	5.02644	6.47115	7.05731	9.07341	5.67322	5.92396	6.67132	4.265	4.26837	5.10685	5.43158	3.77707	3.64054	5.04944	4.59444	5.39753	7.36919	6.95242	5.32643	5.85379	7.14003	4.91006	9.04048	8.63208	8.45714
LITCHI029216	3.65193	6.987	4.67008	5.05343	2.34146	15.2274	8.16123	2.0302	7.93832	2.47881	1.58382	5.03917	1.5428	1.97902	2.17017	1.54699	2.44429	2.12589	4.75158	6.95801	4.94133	9.19718	7.83559	1.73949	10.9907	9.99776	7.46021	17.4965	8.44598	17.3803	8.71001	12.5585	13.6571	28.7046	14.5736	28.7845
LITCHI029210	16.8336	18.089	14.8992	20.8051	14.7452	14.4153	18.9078	16.7142	14.8696	26.4127	22.1351	20.1382	16.2158	15.8938	20.1885	23.395	14.86	15.0211	15.9861	14.6877	18.5605	17.1978	12.3494	12.3777	17.822	15.8287	15.1622	10.137	13.0713	9.59253	8.10248	10.4429	10.2589	8.39856	10.5443	8.91036
LITCHI029206	1.36758	1.38808	1.48565	0.880701	0.82916	0.952705	1.64017	2.6111	2.54027	1.63729	2.07557	1.38226	2.89217	3.64183	3.85454	2.97499	3.61778	2.98509	2.02106	1.42882	1.4441	1.10017	0.858574	0.757975	1.10374	1.62462	1.23139	0.960419	1.12343	1.22626	1.30269	0.896324	0.747482	2.32585	2.39498	1.74366
LITCHI029204	11.5712	11.2876	12.3922	11.7554	7.9124	10.2848	18.5455	23.109	22.4466	16.3111	15.5839	12.4799	44.4294	34.1351	45.0366	40.8202	28.825	31.3977	12.6948	13.1733	14.9808	11.0487	8.23683	5.26536	17.6077	13.656	17.8756	13.4235	12.6785	14.1133	11.7163	12.2082	7.3208	31.2951	32.7793	32.7724
LITCHI029193	3.81985	3.4781	4.41159	2.93572	3.10092	2.89327	3.60893	4.20102	4.66383	4.46039	4.38814	3.71513	5.63232	5.96912	5.11756	3.77029	4.90513	5.70914	3.62469	4.55101	4.50702	2.8868	2.51116	2.03123	4.12503	3.89542	3.87039	3.62378	3.49649	2.87006	2.68234	2.27071	2.29809	4.50618	4.8959	5.06318
LITCHI029186	99.5992	110.482	114.455	108.869	121.418	117.391	88.3558	85.2666	86.3819	78.2259	81.8395	82.0553	43.5888	46.2038	44.3816	43.5365	49.0871	59.2783	106.243	97.4106	102.327	121.891	118.04	98.5345	112.578	114.691	132.32	100.124	106.979	119.52	104.678	106.039	114.56	77.2743	74.7009	71.1711
LITCHI029170	35.2375	21.5803	23.7668	55.6476	53.2914	30.6999	21.5689	38.1883	27.7695	41.3265	35.4128	28.1788	50.1387	36.3858	59.7757	54.5558	37.9817	34.8323	22.9989	20.8878	20.047	29.2774	34.3831	69.5872	13.2242	11.7671	13.267	9.39338	10.1869	9.86567	18.9365	14.2846	13.2941	12.0328	10.0141	10.1834
LITCHI029147	2.22846	1.80033	3.17859	3.98918	4.72179	2.17905	1.05117	1.30484	1.43827	4.74857	5.90965	3.5192	2.60411	4.05391	3.63414	8.45027	1.51586	3.3462	1.55405	0.991697	1.10882	0.505016	0.11091	0.21875	0.841713	1.3312	0.59313	3.17085	1.82911	2.51629	1.24369	0.6116	0.419908	0.436034	0.979039	0.45694
LITCHI029145	27.203	28.1696	29.5851	34.0126	34.3211	29.7651	25.6519	21.5014	21.2208	32.8622	27.345	28.0468	17.5782	23.2026	25.2321	15.659	15.3294	13.4535	28.7559	17.8572	17.7082	30.6489	20.5858	26.4459	14.5619	18.4791	22.5826	16.3882	19.5613	13.7984	13.963	12.6515	6.77439	5.97668	3.49906	3.57807
LITCHI029141	32.147	36.4323	34.7106	39.5155	43.1335	47.8784	18.5154	15.3668	18.8613	41.4111	38.1308	49.3021	13.9813	14.2864	10.6752	9.87425	11.9836	12.2367	20.9009	20.7119	21.8356	31.2854	31.8438	21.86	28.6474	29.2748	30.2762	49.9718	43.9791	48.5227	28.6487	30.9114	29.4395	14.544	10.816	12.29
LITCHI029138	7.4904	11.3286	11.4001	8.15961	3.34149	4.21298	6.21578	9.21395	7.80835	6.90679	10.2356	7.67074	13.6149	13.4734	11.7772	8.92341	10.4159	12.0546	9.36683	9.05833	10.8467	3.33959	4.39987	4.10992	6.32799	6.77101	3.16404	4.40403	6.68506	6.22692	3.48934	1.53318	3.43974	8.22679	11.0022	6.38941
LITCHI029136	11.607	12.4428	8.12922	18.7258	9.29093	13.7415	13.1025	9.72585	10.398	18.2197	9.10685	9.16005	14.4842	13.0323	18.4669	27.7719	7.75462	11.5753	11.2118	9.53009	10.0307	12.7706	10.0375	7.29168	6.78493	9.48717	9.31101	13.4123	8.48817	9.798	7.47589	5.65233	2.97365	7.0052	11.3561	9.02319
LITCHI029123	3.01397	5.34967	5.30804	1.42894	0.965224	2.09613	3.16537	2.29221	2.7643	0.819665	0.90514	0.625486	0.862957	1.01697	0.482878	1.11547	1.88275	1.24415	7.57887	7.58165	9.02712	5.17222	5.10324	0.702008	2.59495	3.01741	4.45633	2.32307	3.36079	3.26527	4.20676	4.44189	5.51589	3.16694	3.32567	3.89193
LITCHI029103	2.49595	2.72465	2.36588	8.76576	3.83573	4.94922	4.94131	3.64183	3.0608	1.50148	1.90645	1.40024	1.28382	1.9399	1.9575	2.191	1.24537	1.17688	8.09469	5.67673	4.13698	5.49215	2.72763	1.51905	2.947	2.12759	2.72111	1.57871	2.35626	1.72445	2.65113	1.23395	1.05177	0.935391	1.17278	0.585512
LITCHI029093	2.22882	2.89445	2.2089	2.61264	1.44481	3.51453	2.65627	1.19649	1.76717	0.906712	0.777214	1.12179	0.243915	0.419703	0.350085	0.383	0.466891	0.795514	2.40818	1.28115	1.28297	2.74519	2.51252	0.434232	4.18568	4.07358	4.9892	2.38793	2.98111	4.54148	2.03868	2.36231	2.16082	1.43253	1.113	1.50646
LITCHI029077	8.94341	11.023	10.9031	9.49732	8.66723	14.9366	7.15018	5.25293	5.69227	5.46596	4.42657	5.64923	1.6659	2.79081	1.67903	1.53827	2.50478	1.90295	9.78354	9.01102	10.5245	9.60479	9.91172	5.02993	9.33432	9.66689	9.43229	14.5702	9.44908	18.5904	15.8754	18.7605	16.201	11.9092	7.07296	11.4187
LITCHI029076	1.45349	1.52975	1.45548	0.964652	1.69256	0.863872	1.3784	1.08719	1.09254	1.22385	1.8833	1.3475	1.73504	1.5986	1.44934	2.00241	1.33574	0.853766	0.902775	1.23552	1.08593	0.867136	0.747031	1.07015	0.774252	1.32514	0.977006	1.56655	1.24621	1.08368	0.6981	0.836532	0.620556	0.961275	0.952477	1.06263
LITCHI029063	2.27178	6.90733	1.05218	26.9833	3.97713	6.82721	4.48283	3.84136	3.97926	10.5452	3.60437	4.61927	1.96018	1.09878	3.68794	4.96575	2.38862	3.66594	5.33851	4.69215	3.33672	9.23208	3.81144	1.56903	21.5044	10.4167	22.6365	37.7295	22.3615	32.8849	21.3373	6.54569	5.44893	13.2505	21.009	23.3589
LITCHI029062	0.347421	0.296661	0.267858	5.93601	1.26059	1.08426	0.676178	0.651113	0.746702	1.63223	1.09328	0.823049	1.11963	0.508445	1.75744	0.24756	0.372206	1.46936	0.29601	0.648956	0.435306	3.53976	0.961196	0.600897	1.85595	0.892025	2.08247	7.57613	5.48451	4.45167	2.32373	0.542622	1.92362	4.31631	5.74922	4.15334
LITCHI029061	0.091419	0.269155	0.138877	2.51531	0.668798	0.317234	0.351343	0.264064	0.418307	0.483912	0.163299	0.375197	0.315647	0.120723	0.456012	0.294341	0.125183	0.191339	0.191263	0.163893	0.154007	0.711472	0.257464	0.078742	1.23929	0.597709	0.860231	3.54834	1.66594	1.88688	1.27163	0.38326	0.331359	1.90786	1.11339	1.53514
LITCHI029060	0.210692	0.305771	0.051131	5.47949	0.800219	0.73532	0.512807	0.600969	0.415229	1.74048	1.06983	0.49354	0.34018	0.381957	0.608267	0.486464	0.292774	1.12532	0.271716	0.151858	0.283034	1.537	0.453394	0.410876	0.691236	0.61253	2.09447	6.05771	4.42766	3.91431	2.52225	0.796401	0.93859	3.40076	4.85032	3.70149
LITCHI029058	3.0214	2.04417	1.49423	1.05319	0.668214	2.63842	1.63622	1.24903	1.8689	1.15635	1.52077	1.78763	1.79351	0.821925	0.941002	2.14566	1.64862	1.64034	0.943315	1.38123	1.1543	2.55762	2.08979	0.783538	1.37699	1.60362	3.51009	1.96227	1.96565	2.83186	2.0241	4.23726	1.36871	6.36574	3.24702	5.40431
LITCHI029051	1.80872	3.09903	3.52171	0.921839	1.02908	1.91854	0.64985	0.575742	1.05319	2.05565	1.0528	1.95162	0.398428	0.454324	1.1654	1.00886	0.595878	0.514418	1.82976	0.827913	1.06588	1.13975	1.7711	0.467291	1.8007	1.63694	1.67645	3.82925	3.02318	3.95795	1.19929	1.64183	0.894765	2.00634	1.485	2.04467
LITCHI029049	22.1113	26.8012	26.9005	29.1094	14.5937	31.261	22.7306	20.3487	22.4978	18.1203	17.4789	23.7689	7.39835	7.67164	6.94757	13.1357	9.39325	8.85869	24.9639	25.8274	25.0631	22.5782	18.38	9.28295	35.8292	30.4595	31.1282	35.2852	29.781	38.2167	18.1834	21.1982	23.1757	28.3823	16.8691	16.2342
LITCHI029047	0.209372	0.955709	0.518285	1.20692	0.276919	5.36225	0.944161	0.455204	1.80285	1.8673	0.942415	27.7185	0.668423	0.553386	0.653947	0.735576	0.969102	1.35373	0.321341	0.179175	0.32526	0.557205	0.160292	0.249315	4.37781	1.09408	1.77008	246.563	22.4126	524.013	91.9263	150.907	119.385	466.683	175.668	358.127
LITCHI029046	0	0.793309	0.332645	1.42978	0.245989	2.41823	1.03792	0.47373	2.78844	1.2676	0.634643	3.24573	1.28526	0.931684	1.33371	1.57386	1.15508	1.40783	0.656026	0.617296	0.879279	0.493924	0.817512	0.215095	2.07737	2.11322	1.66986	6.71125	2.33879	6.81355	3.78159	4.88992	3.80672	9.82091	7.56933	7.73287
LITCHI029045	0	0.139353	0.192176	0.196564	0	0.087011	0.454411	0.066261	1.15209	0.244646	0	1.35703	0.379915	0.206946	0.136996	0.3517	0.080892	1.34717	0.085148	0.292225	0.066599	1.17077	0.458808	0	0.739947	0.631247	0.914644	4.2223	0.910854	4.84665	1.90783	1.8288	1.54239	14.1783	3.14048	11.0992
LITCHI029038	0.841802	1.17692	0.67797	0.72099	0.486667	1.49724	0.725643	1.63848	0.838363	1.525	1.3978	0.876367	1.95415	2.1806	2.11776	1.61707	1.81121	1.97749	0.52408	0.515579	0.516119	0.784602	0.615055	0.672977	1.00597	0.584947	0.456446	0.930578	1.2697	0.703248	0.785512	0.431073	0.337717	1.46715	1.3388	1.60208
LITCHI029032	3.46672	3.9009	8.7149	3.89198	4.93423	4.92715	8.48481	6.18119	5.50472	1.24623	2.35213	2.32578	3.19657	5.08307	2.89482	4.19212	3.78932	5.04345	5.05689	4.22501	4.77203	9.4613	9.71043	5.12324	9.25246	8.62636	6.9803	11.6273	13.5578	12.8767	8.08464	7.52981	9.01785	13.4566	16.0561	12.4086
LITCHI029025	0.847545	1.27763	0.853151	1.88967	1.01372	1.29998	1.7493	0.976715	0.655017	1.80579	0.730981	0.266342	0.023465	0.683255	1.19516	1.24277	0.27554	1.11947	0	0.048629	0.100553	0.655238	0.600935	0.20603	0.092322	0	0	0.367447	0.537204	0	0	0	0	0.012966	0	0.078307
LITCHI029023	8.99766	9.30003	9.45707	5.19043	4.55686	9.06687	9.36129	5.25428	5.31271	5.10971	5.21868	5.15801	0.785703	0.984148	0.839519	4.35816	4.08355	1.21578	5.4773	4.7698	6.34638	9.14444	5.22765	5.1795	6.91555	8.66634	13.3847	7.43783	9.45482	14.3985	7.17799	11.072	9.52646	4.89448	3.18855	3.28646
LITCHI029021	13.8826	17.0922	12.3293	5.72595	5.24879	14.602	3.45511	1.02143	1.24383	4.71659	4.55594	8.50577	0.02474	0.156272	0.103081	0.153715	0.220807	0.096699	4.56859	4.42711	4.65499	6.06402	7.1487	1.98881	5.37694	6.59903	6.97832	17.8969	15.8971	14.1765	2.33583	7.26438	3.65275	0.602779	0.219994	0.218502
LITCHI029019	2.42166	1.67155	1.15948	1.99	1.59945	2.43805	2.91578	2.8731	2.17912	3.29745	1.97617	2.93813	2.34314	2.79504	3.17789	2.9692	2.40107	2.64885	1.32218	1.52371	1.16503	1.63384	1.45129	2.21927	1.86988	0.897732	1.0032	1.22341	1.00099	0.879391	0.869563	0.845653	0.526077	1.04344	1.35767	0.686401
LITCHI029005	0.56126	1.25802	0.145094	6.42428	1.01522	1.42617	1.14099	0.647142	1.33518	1.29686	0.787005	0.558604	0.299314	0.245065	0.589697	0.663187	0.776468	1.13788	0.815265	0.833767	0.445172	2.47688	0.624567	0.297736	2.93016	1.80244	3.84226	9.78147	4.93746	5.55093	3.61531	1.03052	1.5722	3.37172	3.94021	4.36184
LITCHI028993	4.16951	5.81774	2.90043	4.29409	1.41521	10.7711	1.74376	1.90942	2.21931	3.22571	1.69666	3.5287	1.70501	2.06575	1.3758	1.75579	1.28686	1.43839	3.31728	2.35799	2.49091	2.9874	1.60536	1.35723	1.15398	1.31312	1.28126	1.12331	1.20017	1.39481	1.32056	0.575626	1.11534	0.767722	1.0027	0.667424
LITCHI028992	1.77788	2.12518	1.91723	1.19588	0.733069	1.5079	4.07294	3.74625	3.31987	0.886552	0.687853	0.779118	4.64993	3.49547	5.05341	4.33886	2.66083	3.81012	3.94801	2.77229	2.6553	2.39589	2.18165	2.30607	1.92725	3.18514	2.90753	0.98742	1.50557	0.87961	2.40016	1.39911	2.00332	2.41861	2.7248	1.97982
LITCHI028986	2.54761	2.78141	7.21884	1.41622	0.660704	1.42685	7.28452	9.15019	6.29628	1.97045	1.68368	2.3828	4.19651	5.10805	7.49824	5.60609	3.41451	5.38642	7.54296	6.30007	7.5106	9.62045	7.46365	2.79545	6.80612	6.21908	8.12407	5.51091	4.06353	5.40078	5.2563	8.55907	3.85398	8.13664	6.22401	9.056
LITCHI028985	1.68489	0.971215	0.941643	6.37558	7.35326	2.31664	18.9478	17.1	20.4969	1.92939	1.19961	0.481696	1.86091	3.74268	5.5038	0.80038	0.117306	1.77708	9.24412	3.10418	0.912863	18.4108	3.03876	1.70187	2.84747	3.4107	2.44133	1.61902	6.19814	5.9022	2.32162	1.5228	0.515061	2.88567	2.04297	1.15601
LITCHI028982	2.44551	2.18105	2.76726	2.43835	1.62894	3.42434	4.8372	3.53898	4.24515	2.74763	1.82282	2.86528	1.76959	1.19217	2.89606	3.19731	2.69041	2.5	2.7555	3.39788	3.44827	3.41668	2.90587	1.62865	5.52109	5.10501	6.75042	4.86948	4.97204	4.59127	3.16155	4.30524	2.64737	6.90052	5.5219	5.3577
LITCHI028961	0	0	0	0	0	0	0	0	0.692999	0.760891	0.411087	0.64726	0	0	0	0	0.939392	0.420747	0	0	0	0	0	0	0	0	0	0	0	0	0	0	0	0	0	0
LITCHI028952	1.13123	0.877554	1.03561	1.15839	1.76908	1.1273	1.20126	2.65815	0.898512	1.1346	2.14132	1.89944	1.07416	1.16414	0.97122	0.848538	2.99592	1.23274	0.738309	0.694588	0.753315	1.35652	1.46139	1.88173	3.50585	2.86797	3.10085	2.45181	2.20108	3.77619	1.83741	3.00487	2.60191	2.53302	1.91813	3.12351
LITCHI028944	27.6778	5.68046	3.59398	29.0216	13.0553	7.79529	41.3526	62.666	48.1902	17.5752	16.7084	16.4958	140.502	99.0323	164.18	124.139	117.714	109.493	17.2223	21.221	11.5718	28.7308	38.1776	35.7951	8.54344	10.7709	8.86494	13.8012	10.2911	7.69384	33.0085	13.1587	17.57	25.373	51.5478	42.2161
LITCHI028930	8.02087	8.34299	7.04858	3.62765	9.00307	6.35679	9.15201	13.4007	16.9915	5.71614	12.5049	10.8289	9.69341	15.2284	9.93528	8.91293	21.9541	16.748	12.262	14.0226	12.1678	7.10003	16.8212	8.48639	19.6565	25.7032	18.3211	7.69193	16.5553	8.8552	12.5393	24.7349	29.4663	17.963	24.3545	22.354
LITCHI028928	3.96021	3.22289	4.21011	1.9444	2.48789	1.98539	3.243	4.97028	4.83543	3.48636	4.88003	2.65118	11.7061	10.0925	13.0129	7.82787	8.61384	8.74845	3.67412	5.63783	3.6047	1.52244	1.68146	2.53102	2.57853	3.02242	1.90395	2.75018	3.16385	1.96552	2.23231	1.83837	2.01342	5.65782	6.79665	7.59409
LITCHI028921	7.83612	4.19546	0.311896	4.43889	0.252206	6.50864	0.140754	0.271896	0.09695	8.25274	8.50868	6.70502	0.252727	0.156126	4.74964	0.397397	6.34753	0.45063	0.234651	0.049894	0.222875	3.84565	5.53423	0.157766	0.321493	0.406582	7.18045	7.64873	0.392861	6.52603	0.450475	0.286272	7.47073	0.420316	7.82411	0.230824
LITCHI028913	0.128641	0.084322	0.042767	0.11179	0.061817	0.069218	0.050157	0.079164	0.026334	0.081332	0.115175	0.043328	0.262736	0.278454	0.372521	0.222652	0.339914	0.12974	0.038908	0.026801	0.031266	0.088148	0.033408	0.070975	0	0.013109	0	0.034219	0.011667	0	0	0	0	0	0	0.011984
LITCHI028893	19.1849	17.836	16.0908	21.9939	24.5608	20.0947	14.092	13.3691	12.765	16.7633	20.0694	18.7002	8.88176	10.3324	8.43724	9.69147	11.0218	9.68924	13.1235	12.9758	12.9347	14.8033	15.5894	18.146	13.9433	13.8182	13.5746	18.7075	19.2827	20.2176	16.8864	16.1135	18.4894	9.87357	8.29362	8.12654
LITCHI028879	2.00966	2.0364	1.56305	3.08311	2.77784	3.59979	2.42888	2.28742	1.71235	3.2331	2.77916	1.94621	2.41602	1.9464	3.35144	3.2141	2.87416	2.03525	1.20174	2.06048	1.66278	1.39049	1.33885	1.96731	1.94093	1.91416	2.41329	3.41575	3.10094	2.79552	1.913	3.52536	1.14891	2.3417	1.61042	2.47318
LITCHI028867	0.097472	0.189561	0.088087	0.476661	0.406964	0.088814	0.780029	0.689867	0.086795	0.666289	0.511012	0.263423	0.148011	0.775399	0.635238	0.342549	0.399514	0.432238	0.142713	0.11174	0.197412	0.080111	0.337192	0.091856	0.381792	0.549712	0.33007	1.5492	1.3673	3.37021	2.38993	1.35566	2.0496	3.75496	2.45203	2.97478
LITCHI028866	0.299242	0.577435	1.05148	0.431919	0.484449	0.532436	0.684385	0.260739	0.404333	0.66892	0.521465	0.624701	0.375474	0.448172	0.491725	0.704578	0.196111	0.386016	1.29034	1.67284	1.55924	0.481805	0.713348	0.114041	1.58803	1.07357	1.09695	1.55626	1.82115	1.63463	1.41369	1.14221	1.37922	2.0971	1.70426	1.37282
LITCHI028856	963.228	1165.62	1175.36	645.841	810.767	863.844	1542.3	1498.56	1867.29	275.965	268.56	365.962	1686.06	1603.19	1760.48	1405.06	1583.55	1897.52	2421.71	2239.49	2169.61	2050.28	1981.34	2124.24	1402.32	1547.19	1613.87	504.056	761.732	566.262	1595.95	1261.71	1691.09	1285.91	1586.93	1496.97
LITCHI028854	447.034	506.464	507.109	297.978	370.27	441.306	625.976	606.902	713.159	198.674	220.682	237.596	614.644	643.795	647.707	615.254	716.986	780.027	820.269	691.206	751.959	734.341	751.986	736.763	640.662	674.727	697.559	327.984	402.687	341.287	713.695	645.451	733.9	677.266	785.198	751.261
LITCHI028852	2.68761	1.64206	2.04608	1.04454	2.22115	1.88594	2.76429	7.43162	4.1706	1.60129	1.88278	1.63662	3.85129	6.53634	4.94155	4.82012	7.61991	6.40399	2.65364	3.38764	3.81665	2.08679	5.14935	4.20178	5.07923	5.86458	4.46023	3.52034	5.57054	4.46377	5.80881	6.14683	5.68663	6.90292	7.30049	6.92433
LITCHI028849	40.5394	45.8995	46.4237	45.8015	37.754	53.3949	35.8268	33.3575	38.6705	41.4843	39.9251	40.9227	22.5935	25.3409	15.9032	21.0728	28.8748	25.0026	38.6503	34.9472	35.987	41.0359	39.498	25.2857	43.4896	46.1798	47.0745	41.3308	39.2252	41.9611	40.4341	35.9356	45.2597	37.3681	26.8007	33.3461
LITCHI028835	567.257	249.641	183.213	1002.62	671.371	255.229	69.3747	109.573	69.5582	299.364	366.253	410.496	134.133	94.9131	105.124	59.1161	85.3917	47.8198	238.432	223.516	172.153	256.673	252.17	436.644	59.8218	49.1074	20.8353	219	250.207	171.05	21.6287	18.5412	36.4555	28.1393	94.6356	48.4882
LITCHI028833	13.1699	5.59679	5.13718	20.2294	15.2528	6.62327	2.19901	3.01998	1.9834	7.23256	9.89691	11.3555	3.54249	2.81914	2.94566	2.33372	2.85472	1.24336	5.29159	4.61724	4.69904	6.26986	6.56422	10.6148	1.55407	1.75256	0.948088	6.43668	5.88547	5.10212	0.888783	0.768013	1.21578	2.0028	2.7815	3.07817
LITCHI028831	3.70458	3.56697	3.69251	5.44424	4.15576	3.59013	10.5597	10.3307	8.58242	10.8841	3.92536	2.19714	6.6857	10.7909	8.98556	8.09388	7.95286	6.90852	4.20557	4.51861	5.16218	3.27811	7.32369	2.74427	7.09994	7.26273	5.3671	4.2206	3.33741	3.75945	4.67584	2.87213	2.3286	8.82115	4.69569	4.37562
LITCHI028829	12.7422	13.5974	20.0184	11.1106	13.2099	13.8978	42.0555	60.8333	64.6906	24.3797	28.5764	22.6617	47.4159	77.0727	66.1614	96.4825	87.9489	94.2648	22.6185	26.7439	35.2817	37.3898	31.2149	16.0817	61.2308	51.1823	57.3549	39.5705	35.919	50.7889	29.6663	33.3568	22.2967	77.0875	69.4355	68.5828
LITCHI028825	2.42224	1.70182	1.39244	1.88241	2.6127	1.52271	3.48607	5.76351	6.33273	2.13684	2.27644	2.14231	4.96584	7.36691	5.87116	7.74429	8.08952	8.01191	2.20384	2.42218	3.38521	3.43171	2.5967	1.45065	5.39002	3.75046	5.10034	3.24787	3.23238	4.33294	2.3365	2.82073	1.42217	7.05396	7.22806	5.99897
LITCHI028812	3.14836	2.38648	2.23534	2.36351	2.51803	2.54623	1.86833	1.78377	1.30873	2.63695	2.11132	2.39057	1.22841	1.671	1.33187	2.72831	2.38658	1.49348	1.86732	1.36865	1.8103	2.62741	2.08927	1.89107	1.5146	1.78441	2.19535	3.2204	2.57108	2.90041	2.63336	5.29912	2.3667	2.56376	1.68539	2.74317
LITCHI028806	0.558568	0.048593	0.180979	0.661562	0.451273	1.19246	0.761007	0.435895	0.847679	0.635547	0.260557	0.318931	0.961644	0.789078	0.805452	0.271657	0.147497	1.01276	0.291945	0	0.037845	0.088035	0.903246	0.189599	0	0	0	0.009017	0	0.08561	0	0	0	0.448348	0.053025	0
LITCHI028803	5.81403	1.17985	0.39731	9.93376	5.75043	1.57799	5.21502	5.85899	0.933354	2.01093	4.58495	1.89672	4.02794	2.49113	4.31492	5.94761	3.68365	1.494	0.971992	0.361725	0.670638	1.13174	0.775796	3.31945	0.344775	0.337576	0.267654	0.720459	0.248278	0.449401	19.4885	0.576393	1.56284	1.11209	1.53251	1.1612
LITCHI028802	9.78108	7.0586	5.20525	7.04871	6.68817	5.31141	11.0595	13.7309	8.46264	5.522	6.42025	5.41408	15.4585	14.4008	16.0804	12.0463	12.0423	9.58031	8.26448	7.25125	6.92465	6.4762	6.75909	10.1941	5.66077	5.0214	4.96998	4.55754	4.34713	3.31455	8.60695	4.69422	5.88868	6.84107	6.73252	6.06498
LITCHI028799	3.46418	2.73574	1.76033	4.39063	2.97632	3.80406	1.07311	1.17272	1.10467	1.97892	1.02839	2.00503	0.411773	0.063173	0.089014	0.179287	0.124086	0.282682	2.51682	1.5185	0.728621	1.47858	1.06142	0.514194	1.62794	1.59251	0.781734	0.819214	2.0377	1.52264	0.563446	0.515701	0.473191	0.130259	0.019442	0.252356
LITCHI028785	5.88613	8.31404	5.91045	5.24958	2.03527	5.71883	2.67917	1.32028	1.96237	2.61165	1.20331	3.30161	0.26637	0.393927	0.606131	0.651406	0.223956	0.472897	7.38797	4.56684	5.65492	6.43961	2.74139	0.957093	3.3778	2.83527	3.72228	6.64817	4.18131	5.02714	3.37458	3.99966	2.24551	1.16436	1.50027	1.23772
LITCHI028775	254.7	402.877	390.888	275.036	382.154	281.136	252.88	150.511	177.136	386.182	286.343	367.62	77.9369	109.179	89.6894	161.721	127.366	128.459	232.784	199.215	237.224	257.822	275.1	305.54	238.852	349.877	263.927	332.426	378.956	324.417	269.367	245.456	413.656	211.878	230.736	267.279
LITCHI028772	2.57488	2.70184	2.26473	2.17656	3.39115	2.87783	2.44301	2.57451	2.13133	5.02847	4.90029	4.60652	4.05476	4.12674	3.49555	1.85196	3.2835	3.62799	1.37459	1.6863	1.70181	1.73973	2.17189	2.56477	2.24523	2.1409	1.8112	2.95251	2.99451	2.38756	1.27987	2.08138	1.44646	2.67269	2.43493	2.21147
LITCHI028769	5.71783	1.01269	0.344269	8.53961	5.13262	1.34932	4.1124	1.08121	0.193454	2.00291	1.86296	1.02308	1.3244	0.722085	2.48512	1.31866	0.536884	0.277161	0.603333	0.961944	0.256454	0.314135	0.951344	6.77609	0	0	0	0	0.28644	0.16702	2.27854	0	0.07498	0	0	0
LITCHI028761	32.6148	34.7327	33.2813	37.748	35.2017	30.9139	12.7362	12.8133	9.1595	42.6263	42.5973	48.2452	5.53613	7.4434	6.91852	9.00581	7.19297	7.22626	15.0037	15.0358	18.1523	19.3406	15.2835	20.6406	17.798	16.6485	15.4715	55.4238	52.6829	56.1833	15.3204	16.4857	13.0518	9.46431	7.68943	8.6305
LITCHI028755	31.6388	27.2487	27.1548	44.4582	25.1887	35.3369	37.5878	33.3437	42.1763	24.8654	19.4981	27.4101	20.2882	18.8763	11.0593	25.3003	28.3932	22.5849	34.6331	34.6149	38.1918	40.6418	33.2147	13.9408	43.2632	39.8411	37.0247	31.6342	29.4261	35.8878	40.994	33.5048	45.5487	42.2634	38.0602	33.3706
LITCHI028754	10.0132	10.2124	8.51011	13.3854	8.38623	10.8114	10.3635	11.2931	12.174	8.33537	6.05153	7.69722	7.08666	7.06249	4.58319	6.31301	8.81723	6.36637	9.7394	11.7628	13.4659	12.9334	10.4718	5.74032	14.6824	11.7246	11.6738	10.6613	11.095	13.2462	13.3157	8.43191	12.6367	12.5698	12.0635	12.0641
LITCHI028742	2.50939	2.21816	1.07779	2.7835	1.58004	2.36488	2.43912	2.65312	2.69383	3.67846	1.86505	3.13283	1.79247	1.98985	2.00999	1.78987	1.54135	1.48923	1.51003	1.25744	1.819	2.23428	1.80799	1.1856	1.1976	1.25744	0.743074	1.46284	1.13564	0.808028	0.77654	0.644716	0.87025	1.2871	1.36269	0.889038
LITCHI028725	20.6675	22.1026	20.2472	15.6397	19.3957	17.7593	17.969	17.272	16.6006	19.1638	23.3456	22.1465	36.047	33.5911	40.4703	26.6613	26.6855	26.831	21.4044	22.6208	23.5195	15.0419	17.5704	22.2056	17.5714	18.8226	20.9954	20.0961	20.6905	17.2826	11.4275	16.1706	14.7688	17.138	18.177	18.7098
LITCHI028713	0.903601	0.926679	0.682426	1.09649	0.430866	0.822725	0.339385	0.428998	0.342313	2.30882	1.73887	0.989377	0.23411	0.25938	0.306675	0.312969	0.146988	0.186211	0.459694	0.379591	0.332309	0.493964	0.250022	0.321578	0.239288	0.208364	0.099581	0.459826	0.810776	0.280303	0.419677	0.270428	0.15542	0.232592	0.218471	0.080708
LITCHI028709	3.79538	4.40826	2.89927	3.21779	3.8125	3.0998	3.94282	4.56202	5.22227	5.64601	5.25654	4.16641	5.68942	5.59325	5.94816	4.69374	5.63872	4.81363	3.1556	3.32958	3.96689	2.07536	2.54596	3.42076	3.29968	3.68707	3.02686	3.81508	3.40185	3.57566	2.33583	2.7711	2.12814	5.24614	4.99076	6.48338
LITCHI028689	1.32467	1.49471	0.979553	1.32493	1.29059	1.44229	1.29162	1.36059	1.47484	2.10483	1.57739	1.70083	2.46311	2.16977	1.84725	0.927971	1.63614	1.50772	1.06661	1.10274	1.17054	1.06939	1.0737	1.185	1.10939	1.12455	1.20009	1.48058	1.45236	1.36971	1.12877	0.89376	0.884099	0.915446	1.24169	0.90874
LITCHI028688	3.53295	3.96271	3.13004	4.45447	4.07819	4.30871	4.08254	4.24388	4.5522	5.11327	5.37197	4.89961	7.80459	6.70129	7.01947	4.53017	4.92769	5.056	3.42011	3.39088	3.26645	4.13426	3.59355	3.44711	3.85311	3.49488	3.3379	4.71845	4.51904	3.68777	3.05181	3.43721	2.97747	3.40018	3.72114	3.90103
LITCHI028687	4.49748	4.88266	3.38208	6.0228	4.82245	5.62737	5.49576	4.94597	4.56149	6.24498	7.30883	6.55872	8.55396	8.78482	8.7296	4.61244	6.38527	6.61795	3.96207	5.1948	3.86189	4.8294	4.22689	4.06192	4.02813	3.73671	4.73853	5.65917	5.5445	4.58165	3.62406	2.8338	2.79205	3.92943	5.84713	4.10104
LITCHI028684	4.2425	3.69042	3.73347	3.21969	2.63936	2.61945	4.42853	6.92782	6.75987	6.48158	5.44363	4.29258	6.58334	6.81946	6.06892	6.91387	8.01454	7.78019	4.39547	5.17151	4.57961	2.28237	2.1172	2.59114	3.38676	3.34639	3.23117	3.14558	2.48594	2.97972	2.49137	1.84457	2.45389	7.72998	6.78933	7.10046
LITCHI028674	2.01743	1.02921	1.15381	0.459688	2.20598	0.804521	1.42223	2.7691	1.42632	1.09648	1.06318	2.27508	5.18241	4.157	3.49002	0.679853	3.23071	2.34563	2.42704	1.69799	1.39916	1.28067	1.07062	2.3011	1.79789	1.58484	1.78869	0.621374	0.610744	0.856234	0.987348	1.1849	1.74689	0.354374	1.14989	1.0518
LITCHI028668	1.31285	0.978323	1.26524	1.20355	0.910388	0.933037	0.757014	1.54473	1.42776	1.15055	0.76881	0.959181	2.80809	1.92386	3.25011	1.52033	1.73404	1.59063	0.87113	0.560634	0.572881	0.726469	1.10398	1.31989	1.04354	1.2326	0.588431	0.703148	0.538088	0.455554	0.913931	0.607538	0.403105	1.37427	1.73966	1.37144
LITCHI028660	1.92315	1.7089	0.839139	1.6306	0.686445	1.3287	1.67487	1.49575	1.49883	1.17185	0.873205	0.706671	1.11541	1.48168	1.4491	1.35254	1.37346	1.18666	1.76212	1.01975	1.61808	1.63694	1.03055	1.04308	0.853538	0.753735	0.529193	0.775265	0.676481	0.3253	0.553264	0.418488	0.428083	0.622615	0.603569	0.368008
LITCHI028649	1.53296	1.47513	1.04908	0.947441	0.874067	0.896918	1.36149	0.53731	1.09522	1.26	1.19474	1.229	2.53688	1.9883	1.5294	1.14661	1.73972	1.35701	1.12452	1.29322	1.21788	1.09454	0.639925	0.486895	0.849822	0.851282	0.824252	0.958344	1.17785	1.59711	0.387578	0.512456	0.555844	0.959672	1.18603	1.7807
LITCHI028644	8.08236	6.8353	5.5594	15.6659	4.01909	9.40319	13.5951	10.5661	6.77114	6.41112	2.84561	2.51531	13.9083	8.16648	12.6568	6.88482	2.94348	3.20277	7.55539	5.51372	5.33248	6.19017	7.32717	3.30174	5.28176	3.93401	6.60001	4.26619	2.37459	4.92769	3.70276	2.41782	1.04234	4.09861	4.3778	2.52672
LITCHI028590	3.01848	2.05816	5.63505	3.46712	2.52927	2.98737	3.7824	4.07928	3.1042	1.174	1.8172	1.5855	3.04091	3.14472	2.1148	1.25059	1.65942	3.3568	3.85309	2.35451	3.42162	4.04483	3.52111	1.62763	4.20521	4.1485	3.19018	2.89854	3.75801	3.20129	4.52757	1.9293	2.84827	4.38542	5.91155	4.9877
LITCHI028584	41.6384	30.8507	26.5178	57.1175	44.8198	39.3564	35.5088	36.9705	26.7237	61.3063	65.1036	46.1162	46.8539	45.7229	47.722	38.3802	41.8034	38.6481	23.8645	25.4986	26.086	25.3084	23.2859	32.1529	19.1829	17.7728	15.2591	32.8261	31.3132	26.2958	25.9881	14.2407	17.0277	20.0134	29.5203	23.3921
LITCHI028558	0.995067	1.18369	1.02021	2.26908	0.72438	1.62603	2.3576	0.86458	1.86651	1.44859	0.936262	0.623379	0.54019	0.848994	1.70833	1.15223	0.59277	1.11759	1.92076	1.70466	1.98233	1.83609	1.61054	0.305674	2.71404	2.40942	2.92549	2.29028	2.30036	1.8503	2.02602	1.34649	1.43482	1.80917	1.61525	1.81
LITCHI028547	22.3087	28.7357	32.9406	30.4266	17.962	28.7193	32.5334	23.2818	27.995	14.3626	14.2329	14.8968	27.5265	23.4627	28.4337	22.1263	21.0012	30.1282	24.5964	16.7165	21.937	24.9895	24.4838	7.31571	43.1276	39.1014	51.0898	31.8888	32.4915	37.8897	31.2529	31.3693	25.7337	59.8729	50.7707	57.6657
LITCHI028545	2.48935	4.0242	3.8054	3.16802	2.21228	2.74648	3.27574	3.10604	3.86395	1.94205	1.97208	1.79286	3.59699	2.73177	3.05336	1.73145	2.04583	3.67554	2.83869	1.64611	3.02231	2.98834	2.95605	0.976282	4.89736	4.90179	5.33329	3.86081	4.22475	5.28026	3.58589	1.12577	2.7259	6.84095	6.96496	7.03361
LITCHI028514	0.622669	1.76473	2.13207	1.07431	1.9234	0.910246	3.35469	3.66057	7.70748	1.47889	3.27602	4.01142	4.04247	3.25724	6.38193	7.1056	5.62919	4.32516	2.56766	3.84871	5.5682	5.66572	4.5686	1.29991	10.6099	15.7764	2.92712	9.99112	17.5605	23.0034	13.8822	21.8987	27.4571	32.7475	33.5363	25.1505
LITCHI028501	8.76441	3.02124	2.16543	12.5101	7.03452	3.6787	6.75218	6.78294	3.46388	3.72105	6.56245	3.77302	5.01696	5.80101	5.62899	8.20418	6.5657	5.129	2.72766	2.64248	2.7935	2.74371	2.82081	5.92694	2.02698	2.8636	2.08742	2.51163	3.45626	2.98595	4.74484	2.86889	3.37747	3.46455	2.5919	2.76739
LITCHI028495	0.567485	0.082452	0.683208	0.082284	0.100851	0.058733	0	0.04496	0.045655	0.026104	0.097417	0.057569	0	0.265655	0	0.514616	0.235368	0	0.034818	0.053043	0	0.282895	0.295211	0.808337	3.81417	0.312945	0	0.058594	0.70837	0	0.082692	0.244356	0.12216	0.958377	0	0.124395
LITCHI028468	1.67841	2.11043	2.14749	1.36494	1.57145	1.19239	1.30285	1.2347	1.21333	1.61269	1.68297	2.00366	2.53711	2.12631	2.91904	2.32871	2.15551	1.80497	1.67382	1.32029	1.81617	1.09622	1.15098	1.1022	0.705417	1.31434	0.943651	1.7323	2.09144	1.32026	0.836135	0.845912	0.769164	1.32159	1.60335	1.51087
LITCHI028447	11.7029	11.9619	14.0853	9.90698	9.31906	14.1942	16.5518	13.3018	17.111	10.3969	7.60935	11.2554	17.294	14.7285	20.8872	18.3054	14.8552	24.9756	11.3944	12.1763	11.3071	12.2646	13.9292	9.8559	20.5323	19.3861	26.4393	19.3828	16.2653	20.0545	21.545	22.8987	20.1304	55.6499	40.4503	49.8406
LITCHI028445	2.42641	3.69859	2.78508	3.50064	3.06048	2.71484	2.39709	2.27822	3.08331	3.71942	3.83948	3.83405	4.48411	4.62064	4.84948	3.52125	3.12191	3.82646	3.62111	3.23659	3.65536	2.86321	1.78616	1.7773	3.58872	2.89775	2.69087	3.34261	3.97389	3.10483	1.70487	1.65726	1.22903	2.5801	3.27898	2.91484
LITCHI028428	1.0143	1.03859	0.793753	0.795152	0.72446	1.17964	0.796852	0.939739	1.09833	1.7274	1.84579	1.78158	1.71643	2.3808	1.62101	1.60761	2.20798	1.9561	0.945046	0.811729	0.629316	0.583167	0.554341	0.370007	1.20649	0.986053	0.972134	1.27072	1.13999	1.1961	0.41681	0.796108	0.676155	1.95362	1.68847	2.96841
LITCHI028418	54.8218	79.0803	54.8756	51.565	35.4774	72.5332	42.1485	18.9412	29.4147	49.5445	42.1157	74.9113	11.0839	8.93888	8.4885	9.34656	10.7702	12.9483	29.5493	28.7744	30.4852	49.1096	41.6365	17.2131	71.0214	64.3279	74.7187	83.076	72.3987	81.2926	32.3298	43.16	40.5641	25.3912	16.8982	21.1088
LITCHI028410	0.069027	0.107952	0.313004	0	0.099945	0.076965	0.143508	2.33185	0.100467	1.07803	0	0	0.072959	0.018298	0.041267	0.034421	0.045842	0	1.59392	0.625383	0.461282	0	0.051972	0.086447	2.59919	1.04707	5.069	3.41119	1.29401	13.4334	4.29411	1.77912	0.322789	0.879008	5.57835	1.38797
LITCHI028401	1.57565	1.8109	5.67445	0.631453	1.90042	1.311	3.34302	48.7792	2.5155	20.3823	0.52886	0.7999	1.27622	0.802318	0.909108	0.935553	0.187112	0.388518	31.8322	12.6466	10.979	0.692267	0.424141	1.01169	55.028	20.8049	103.814	76.9974	27.7243	273.008	92.0762	37.2012	8.09247	19.1709	118.669	35.2272
LITCHI028398	0	0.293114	0.890964	0	0.143708	0.086002	0.35437	6.34499	0.269404	2.66886	0	0.192286	0	0	0	0.119888	0	0.051694	4.29367	2.00749	1.54305	0	0	0.153416	8.21518	2.60278	14.161	9.7547	4.20928	35.7534	10.9918	5.53253	1.05365	2.68179	15.8928	4.00102
LITCHI028303	5.74142	5.48154	5.57062	7.86155	6.46637	6.73744	5.75361	4.20077	5.86474	5.61828	4.90219	6.46345	4.09588	3.40464	2.96998	3.70906	3.28313	5.3609	6.35979	6.25218	5.97291	7.18186	9.61659	7.6434	6.79885	7.76517	7.52244	6.96003	7.76527	8.37212	7.6519	4.71098	7.13606	4.3403	4.16431	5.0383
LITCHI028277	11.5013	1.6759	1.55696	1.41917	11.2386	2.20732	1.35355	1.58852	1.8216	2.18844	12.1638	1.84393	2.00421	10.1504	10.3475	1.00212	1.69682	1.6156	2.04752	9.74629	9.43454	10.4856	2.03785	10.1385	1.3652	1.41834	1.67783	2.00306	1.65271	12.5295	1.82371	0.993562	1.65372	11.438	2.07734	1.67914
LITCHI028248	0.716003	1.03695	2.51371	1.53192	0.743369	0.665644	1.21808	0.71458	1.68856	0.163517	0.131362	0.42695	0.819142	0.240836	0.507401	0.570075	0.3528	0.354528	2.12628	2.58619	1.68661	2.78572	2.30833	0.734603	2.69257	2.03949	2.90325	2.07766	1.04737	1.44861	3.29806	3.50656	2.32923	4.18648	2.74051	2.27297
LITCHI028229	0.379994	0.848054	0.483925	1.25932	0.272123	0.592217	2.2063	1.03333	0.193114	2.25768	0.213643	0.066241	1.3491	1.12862	1.40604	0.301044	0.23116	0.136039	0.186564	0.331823	0.24035	0.156282	0.656295	0.411302	0.194406	0.272807	0.058513	1.0864	0.223744	0.113747	0.567008	0.059549	0.125364	0.89859	0.917149	0.372773
LITCHI028205	1.67708	1.81311	2.36211	1.65549	2.50058	0.964912	1.62242	2.65734	2.0918	1.89678	2.46552	1.93931	1.99528	2.24501	1.36581	2.1852	2.43998	1.35926	3.03537	4.19909	4.09605	2.02689	3.49613	2.96898	3.33625	4.0334	2.94328	3.4236	3.44856	2.7137	3.77502	3.43817	6.18952	2.34841	3.02088	2.82678
LITCHI028183	6.71589	4.93474	3.83898	19.9361	8.71976	6.87863	9.12104	7.23788	9.03113	8.07117	5.66017	10.1224	8.64509	6.08885	10.2969	6.48893	6.43727	5.70527	7.38206	8.21394	7.4216	15.5283	6.76657	8.902	5.38046	5.01498	3.47971	3.83456	4.29245	3.22893	5.92479	7.63241	9.37211	3.07111	3.49204	3.28215
LITCHI028130	7.12675	0.456814	2.31727	0.089059	2.09348	4.68659	10.7283	0	1.63536	7.13631	6.36438	8.08671	0.716496	1.55867	0.332259	0	0	0	7.84858	8.40007	2.83186	1.3733	0	0	3.07646	0.351948	1.18387	0.539719	0.70724	3.85587	2.50379	0.813723	0.480852	0.940818	1.09633	0.667986
LITCHI028108	11.287	12.722	11.946	6.79352	6.89195	6.39656	20.4042	20.4558	23.3792	16.5453	17.4932	18.8179	48.0129	51.1201	51.7839	43.65	52.239	63.8156	9.54899	11.5321	16.6574	8.1122	8.85819	6.84334	19.2142	17.7115	17.6395	13.7459	15.6581	12.3734	7.6757	11.958	10.3813	44.9112	63.0742	57.7453
LITCHI028098	1.38451	1.02776	0.995535	2.29512	2.38662	0.815581	1.65306	2.18161	1.12449	1.69715	3.04329	1.47893	2.49455	2.49672	2.52709	3.31767	3.19151	1.68651	1.08581	1.28998	1.79904	1.24599	1.01258	1.90777	1.85064	1.2567	1.23818	1.64896	1.98715	1.32125	2.05791	0.835028	1.44059	1.27636	1.31464	1.26298
LITCHI028067	3.66401	3.93068	3.64607	5.94224	3.5811	4.36539	6.26447	5.431	11.4324	1.80448	0.901519	1.78432	3.8334	4.77104	5.45464	6.00374	2.98589	9.14791	8.34637	7.94649	8.26269	15.4627	13.7792	2.56504	9.81619	6.89706	8.87801	6.09853	6.15219	3.52963	8.07294	12.4816	6.95396	13.5554	8.63734	10.4516
LITCHI028032	1.2842	1.5284	1.68289	0.555409	0.345791	2.53775	1.58673	1.72647	4.61871	1.44021	0.511093	1.46666	2.77371	0.992059	2.27637	2.60663	0.928828	3.40895	1.97293	3.29602	2.30682	3.09874	3.18327	1.03676	2.2171	4.60257	2.66321	2.58827	1.37987	2.48813	2.17639	2.74656	3.85783	6.42186	8.78741	8.3986
LITCHI028025	3.56338	2.762	2.04383	4.35334	0.903726	1.63538	6.01711	2.7628	4.90473	0.97603	0.724851	0.895465	1.58967	1.07527	0.683074	2.03469	1.44826	2.31553	4.61869	3.7843	3.01145	5.97724	4.05131	1.15769	4.63199	4.25974	5.12009	1.78414	1.35735	1.42565	4.06311	3.49897	3.59931	3.20623	1.65442	1.87547
LITCHI028015	0.57116	2.96359	1.86544	0	6.72189	5.51086	2.0641	3.72933	3.54618	2.35233	1.06088	0	2.74224	8.38987	0	3.84887	0	2.14911	6.73552	2.94927	3.16018	0	7.79545	6.59745	10.7265	6.78942	6.65935	5.11606	2.84786	1.90576	3.85065	2.03154	6.21349	1.83902	3.34175	8.20443
LITCHI028012	4.22003	5.99786	6.27702	5.97518	3.05273	6.87226	7.94596	5.72663	10.7525	3.74435	2.63659	4.54934	4.94379	4.71116	4.74836	4.92182	4.47305	8.35704	7.05093	9.0044	7.98898	9.85076	9.51619	3.93276	13.7187	14.8358	18.9685	9.24608	7.31585	10.9139	10.8379	12.1977	11.2233	13.487	9.94599	14.8952
LITCHI028007	39.1946	26.7378	25.6892	55.4973	46.1531	33.8407	32.9133	41.941	39.6061	18.9316	18.2847	20.6355	30.5753	20.5078	28.163	25.3282	21.9847	23.4433	41.4396	35.1171	33.3713	57.3708	56.6216	73.9861	34.9175	30.8394	23.023	19.4785	21.9116	23.8811	45.2991	19.8899	35.6111	6.69915	8.71721	5.30934
LITCHI027986	67.8335	38.9981	34.04	87.7756	53.4758	48.4183	48.4101	61.3136	47.9101	75.4471	53.9086	58.7533	143.061	95.5732	93.497	79.1205	69.9496	62.0575	58.0038	66.7285	47.1352	48.0586	52.1219	88.8876	29.9077	31.1571	24.5116	27.4859	25.3128	22.3123	44.0573	21.2813	26.5809	22.3045	27.8363	22.3593
LITCHI027960	14.6643	14.3588	16.559	9.2182	9.38632	6.58371	10.0666	12.1152	11.104	10.2663	11.6171	8.79984	20.4385	20.5184	20.3081	12.5499	14.3694	12.6593	22.4643	20.3255	17.169	10.7289	10.6219	19.2797	7.16538	7.42169	8.8339	8.51288	8.25761	6.29242	9.57277	5.30896	8.2369	11.3576	11.1544	13.5378
LITCHI027958	6.18086	7.02217	6.24148	17.6445	10.0589	12.0504	11.8514	16.2239	15.1333	10.8631	14.9076	12.4272	18.5204	17.6274	23.4229	13.7167	13.8747	19.184	14.6798	9.27902	9.8097	8.13172	6.26511	6.73877	13.5053	12.5734	15.5147	8.90191	9.11983	12.4311	8.45934	7.63334	6.68024	15.254	14.016	15.0194
LITCHI027950	1.32416	0.831451	0.642269	0.847557	1.0151	1.19579	0.444036	0.281991	0.456355	1.17281	1.0234	0.869805	0.649538	1.0432	0.074778	0.384724	1.27326	1.13641	0.687681	2.06459	0.319623	0.853067	0.405425	1.11465	0.883429	1.0845	0.926505	1.64193	0.956601	1.02416	0.83138	1.2035	0.417894	1.3965	1.07731	0.877768
LITCHI027940	5.25672	6.2624	5.08949	5.20324	3.16606	4.02835	5.11187	5.29958	5.65147	6.48335	6.60595	6.43976	6.66124	8.63163	6.85969	5.46372	7.36252	8.28463	4.39435	5.12784	4.94072	3.09186	3.57395	2.67817	3.99341	5.87171	4.65305	4.98132	4.15081	5.10397	3.73752	2.4815	2.56703	6.21699	7.32381	7.21701
LITCHI027917	0.158618	0.055883	0.214983	0.395352	0.187345	0.388052	0.206298	0.744013	0.275887	0.367719	0.391973	0.342508	0.810026	0.61287	0.614515	0.892359	0.418127	0.404072	0.373869	0.170154	0.285565	0.540512	0.379504	0.031571	0.287274	0.306397	0.314521	0.415988	0.135786	0.177435	0.300131	0.184129	0.222316	0.314453	0.692727	0.597597
LITCHI027909	0.132705	0.673625	0.342054	0.847325	0.148952	0.43068	0.9675	0.868954	0.883641	0.136541	0.065966	0.243204	0.381887	0.602918	0.518759	0.117319	0.246854	0.074646	0.932137	0.465002	0.406174	0.435274	0.749172	0.18544	0.444014	0.739426	1.01679	0.836779	0.387591	0.561902	1.08193	0.303155	0.258088	1.26307	1.02397	1.02515
LITCHI027905	93.9026	106.025	101.779	79.952	108.302	97.9823	81.4815	62.4785	58.6548	66.686	77.8223	82.2052	38.8372	40.4532	48.3187	42.1336	42.7987	37.8295	82.8603	74.1236	83.1988	103.204	97.5811	92.0745	82.5203	80.3379	80.8329	88.9612	102.042	83.8447	75.7725	88.367	77.5938	34.4592	35.4005	32.9604
LITCHI027899	4.9186	4.91134	5.86936	3.08606	3.05422	3.2011	4.53388	5.89223	5.26461	5.60177	7.18828	4.54393	7.94691	7.45196	7.08156	7.30058	8.56518	7.69719	4.23522	4.5561	4.30112	1.97626	1.83892	1.79005	4.2316	3.50607	4.12392	3.47109	2.98628	3.96144	2.30564	1.54402	1.87024	7.05259	7.70765	8.23518
LITCHI027895	14.9486	15.0177	15.2484	10.834	8.37749	8.07803	10.4392	13.617	14.3385	13.509	12.2097	15.0412	17.7466	16.7857	18.2267	13.8288	13.8969	12.7336	16.3571	15.7343	17.1629	9.26092	8.89785	10.5223	10.4826	10.4729	10.464	8.98274	9.43737	10.1932	10.1289	6.5286	6.87549	11.3593	13.0819	12.0406
LITCHI027866	0.458043	0.380285	0.400625	0.233895	0.217298	0.514809	0.388059	0.452568	0.666085	0.390497	0.359269	0.437291	1.01432	1.02675	0.765259	0.616506	0.962281	0.736564	0.395816	0.552973	0.57852	0.418677	0.238368	0.422323	0.432738	0.613126	0.49343	0.352809	0.365412	0.474831	0.424403	0.14914	0.363556	0.933278	1.28174	1.08803
LITCHI027865	1.87835	2.04071	1.83495	1.8076	1.28325	1.94848	1.46519	1.40375	2.3575	2.49388	2.63984	4.06757	4.28728	3.4591	3.63254	1.91265	3.40677	4.31898	1.19138	1.50215	2.4161	1.3043	1.19145	1.01917	2.08319	1.99444	1.46879	2.51191	2.47921	2.77922	1.17522	0.902743	1.02982	3.19775	4.53073	4.30946
LITCHI027850	50.3706	43.4059	25.151	50.0928	16.2406	166.033	82.5989	39.5691	61.0611	28.854	14.6546	25.4652	50.8175	38.2018	45.1161	62.9131	30.9236	26.6823	26.0982	24.2559	24.3378	47.2376	25.7357	17.2772	25.1492	19.606	38.0404	27.2503	17.3162	21.905	46.1543	9.31777	6.79008	12.2089	16.923	10.4254
LITCHI027824	9.33742	7.48058	6.05555	7.49346	4.79948	14.0934	8.0562	6.72114	5.02102	10.0686	5.80415	4.75831	2.97705	3.96309	5.84389	4.20198	2.51862	2.49374	9.5827	2.63826	3.54725	4.94499	3.34286	4.38233	2.09925	2.04636	3.26932	2.53433	1.75632	2.04722	3.59064	2.13499	1.26209	0.765689	0.962861	0.786656
LITCHI027815	4.92661	3.83907	2.1809	3.42599	3.03813	8.43987	5.18168	2.77492	2.09576	2.43793	3.04847	3.10812	1.90438	1.56365	3.39532	2.09825	1.1382	1.18827	4.77599	1.28571	1.47065	2.6766	0.089529	0.065995	0.64884	1.06563	1.0003	0.878039	1.32925	1.27866	1.94472	1.36345	0.504295	0.283924	0.817311	0.642357
LITCHI027788	271.695	299.763	344.39	429.065	271.803	174.433	128.837	147.742	100.948	135.279	166.321	115.413	50.7135	49.0849	35.4122	11.4848	14.9711	9.87636	449.954	307.159	296.488	308.503	169.097	105.124	59.6717	54.3633	45.9415	51.9007	70.7061	91.8847	158.917	52.5307	77.6081	9.66779	8.31228	7.65156
LITCHI027783	3.73962	2.9489	3.73606	3.01656	2.42874	2.82778	4.47336	4.33604	5.17658	4.24864	3.95491	3.01206	7.33969	7.22527	7.50245	8.04695	7.69716	7.5505	3.08142	3.98859	3.24648	1.92318	1.69017	2.28748	3.28876	3.62467	3.14425	2.8585	2.30579	2.35108	2.22175	3.02832	1.68884	5.64948	6.82754	6.00467
LITCHI027770	1.18194	0.796474	0.843872	0.326765	0.051144	0.066268	1.16102	0.541519	0.174785	0.536469	0.270743	0.649274	0.923426	0.914551	1.65033	1.50335	0.384487	0.595396	0.449344	0.210496	0.141488	0.914482	0.068833	0.84096	0.131293	0.067709	0.613122	0.176756	0.915438	0.117871	0.268635	0.973071	0.540908	0.516258	0.315546	0.387792
LITCHI027751	15.165	15.8851	14.4979	18.7361	27.1688	15.0476	12.6232	13.8839	12.7805	15.059	15.059	13.9113	10.3949	10.1989	10.7576	10.8824	10.647	10.8634	16.6347	14.1343	13.4921	13.4211	20.1402	35.7276	13.0627	12.6416	13.007	14.439	14.645	16.5948	15.8818	10.9202	33.7903	12.991	11.9007	10.8757
LITCHI027747	13.7111	15.432	14.9278	7.30714	7.05117	13.6839	7.74393	5.57518	4.78093	9.65319	11.9066	9.73945	4.01795	3.9554	4.60433	4.36456	4.72226	4.94951	8.26966	6.41546	6.74625	6.97384	5.86006	5.38327	5.21321	7.28175	10.1312	13.4043	12.0686	11.6586	8.27884	7.61478	6.02582	5.47358	3.80622	4.45923
LITCHI027732	45.8779	47.9805	60.6673	38.9429	49.8646	55.5714	25.0578	26.1569	25.4868	49.0658	44.4369	44.228	17.8293	18.2318	14.2905	15.5419	15.1574	17.1736	36.1325	30.594	28.1643	41.6079	39.1243	33.831	30.0952	32.4622	43.7757	58.6559	39.4032	57.1611	47.4746	49.0162	36.1773	25.2537	14.2483	20.2423
LITCHI027726	15.3326	18.0545	16.5411	11.0549	12.9897	12.4307	13.0813	13.2833	13.0687	16.5599	18.2672	18.1729	20.6894	21.1559	22.6352	17.7281	18.0526	17.1435	11.9121	14.021	15.1215	11.8851	8.98562	10.5282	11.4136	10.29	11.4352	14.475	12.6486	14.5781	8.86081	10.072	9.49963	15.367	15.0875	17.0102
LITCHI027700	4373.12	5195.24	4941.12	2977.83	4171.04	4119.45	4295.15	2699.16	3551.44	2863.8	3079.87	3731.14	1516.22	1845.16	1982.64	3178.83	2709.59	3304	4784.89	4343.64	4638.48	4866.76	5652.39	4762.39	4764.25	5502.48	6115.22	4693.44	4803.3	4634.7	5584.66	8136.15	6631.17	4929.55	4823.93	5487.03
LITCHI027691	90.9626	54.2139	40.6319	118.371	94.5322	80.3548	53.3192	68.0323	25.4637	86.9518	106.491	65.0282	55.4586	62.7578	60.2007	70.0709	54.131	31.5562	31.0115	24.3299	20.6249	32.9713	33.7191	82.6239	14.6951	13.2683	12.8026	39.037	33.9116	36.5575	52.1968	14.3048	11.6503	3.75645	8.299	3.00454
LITCHI027684	6.28184	6.41449	7.00734	4.69207	7.76914	5.41253	1.71554	2.12937	2.33985	4.44205	6.31678	4.17749	1.63592	1.40787	0.917681	0.482542	0.700539	0.8877	3.9357	3.95237	4.47718	4.15635	6.09145	10.9439	1.82804	3.30208	2.19204	3.57356	4.09197	4.08314	4.34828	2.91956	3.86037	1.12796	1.41669	1.23105
LITCHI027681	3.97812	4.39584	3.88017	1.85293	2.11937	1.5727	1.74127	2.20913	3.32772	3.35327	4.58993	3.44799	5.1452	5.66542	4.37072	1.76941	3.54094	4.62303	2.81611	3.79921	2.5286	1.46336	1.0772	1.90709	3.12362	2.00245	2.77161	3.23706	3.36514	3.23266	1.54547	1.73016	1.28463	3.76124	2.80658	3.63609
LITCHI027669	46.746	50.4259	41.9354	53.9696	63.2865	68.4987	11.1573	7.9318	7.31541	68.0174	71.5654	70.36	2.34023	2.82034	2.76119	3.10521	2.72053	2.51249	11.8375	9.52141	12.0099	20.4515	20.1135	17.7153	16.0016	14.7139	15.997	73.849	67.1918	65.957	16.4206	17.876	10.4564	2.15648	2.3415	2.83952
LITCHI027667	0.504995	1.309	0.582245	3.95478	1.2366	0.7758	1.46482	1.11	1.03823	1.58347	0.181003	0.320152	0.672047	0.707861	1.04443	1.00861	0.264945	0.716071	1.72348	0.77405	0.535439	0.47549	0.447887	0.359247	3.9749	3.94692	4.1309	4.00099	1.0553	3.83576	2.99443	1.51114	0.575302	1.44347	4.64821	3.41277
LITCHI027651	60.7354	67.4103	63.1616	49.9672	65.1581	63.2786	42.8688	27.5136	52.021	41.7367	61.412	48.0834	10.8881	18.1881	9.96117	20.6151	21.5613	18.7774	50.8077	51.1057	58.824	57.6113	63.8246	44.3796	65.2673	65.344	58.6923	64.5598	86.1725	65.1677	49.2744	81.1826	60.8981	19.2219	21.3396	17.1039
LITCHI027646	0.338041	0.550443	0.456259	0.270937	0.338098	0.303151	0.305866	0.684477	0.840042	0.301041	0.396248	0.339331	0.637747	0.848659	0.640287	0.73389	0.568209	1.00355	0.564646	0.519114	0.840186	0.323878	0.402397	0.306356	0.450559	0.377577	0.571863	0.351968	0.341218	0.289115	0.287887	0.258314	0.178782	1.02541	0.586491	0.705223
LITCHI027643	8.13178	7.54395	7.45004	5.71225	3.75685	3.95696	6.97936	7.81201	6.72586	9.1108	8.79828	8.15165	10.5387	11.1318	12.8522	14.4525	13.0816	11.1034	6.09864	7.61673	6.93405	3.45918	2.9895	3.12207	5.45984	5.56549	5.48293	5.26245	4.9111	5.20243	4.79562	3.81541	3.29387	9.8881	10.9374	8.04295
LITCHI027609	148.614	105.553	64.7813	148.725	357.263	35.6141	86.0526	79.6769	61.7934	51.31	51.3109	42.0018	316.776	199.01	318.275	91.7175	52.6109	45.7251	215.209	215.95	177.099	103.319	175.916	1047.24	26.113	30.531	17.3454	17.2169	34.1714	19.5881	65.5036	33.4219	208.264	15.463	18.9399	14.316
LITCHI027608	2.97508	4.31812	5.45445	3.82979	1.63072	3.52017	3.41884	1.9912	3.36343	1.25426	0.97456	1.27978	0.964501	1.33235	0.999582	1.39402	0.60642	1.31209	5.15093	5.472	5.2715	4.89498	4.16771	0.970279	3.20704	4.09748	3.639	2.88379	2.81154	3.71539	3.8185	4.45498	3.21238	2.62483	1.716	2.37576
LITCHI027607	3.52924	2.68441	3.96395	3.87186	4.59277	3.13956	3.5677	5.80992	4.27639	7.82298	6.74116	5.46924	16.1268	12.8458	12.6095	6.89931	9.95197	8.09003	2.89723	3.2315	3.13668	2.29524	3.0773	4.31537	4.87695	4.27044	4.81175	6.78239	5.15541	6.63271	6.50432	6.85042	4.53569	14.5293	13.291	12.914
LITCHI027603	7.67082	8.39638	9.08141	9.18068	8.90312	7.5631	7.80851	7.65333	8.65828	13.8859	11.984	13.6745	5.90545	6.11043	4.95779	6.51301	7.58808	7.28692	7.07307	7.24803	8.43538	8.50809	9.66176	7.43255	9.11375	11.8634	9.83112	25.5554	21.3652	29.3125	14.2599	13.4954	14.9607	19.5159	19.855	20.6052
LITCHI027598	0.078912	1.08573	0.384752	3.17766	1.75513	1.15347	0.663151	2.08628	0.440952	0.923794	0.342008	0.349897	1.11705	0.518939	0.94997	0.480223	0.173519	0.394717	0.815365	0.370852	0.130602	0.736932	0.059653	0.595098	0.943887	4.21851	2.26262	2.5691	1.58474	2.43478	1.88415	0.635697	0.612823	1.39304	1.71216	1.94838
LITCHI027596	37.5645	36.3787	26.3146	18.4676	29.4101	43.1875	16.9978	14.0177	14.2852	30.1686	21.2821	34.6527	7.89797	7.17989	6.54041	16.9364	8.14944	5.70629	10.7338	16.9795	15.7248	18.5081	13.0875	14.9603	19.6951	13.6756	14.5134	31.3481	22.9599	23.5383	13.2394	25.6643	13.6025	4.85189	6.66903	6.19144
LITCHI027594	8.7553	13.7633	14.7201	5.917	7.84645	12.4856	4.39825	3.9918	4.37978	17.4805	18.6875	26.1748	2.60873	4.00441	1.65636	3.44544	5.94904	4.14252	4.97734	6.73361	6.69904	4.89549	9.14199	2.65094	10.3466	9.85039	7.17863	32.2783	26.5476	21.1543	10.9671	11.6931	12.0081	10.0368	10.2506	9.11623
LITCHI027589	2.50395	2.23146	1.2765	2.84858	1.93246	2.45162	2.0457	2.4512	2.05589	2.94381	1.31344	1.13887	4.09213	3.58151	3.41571	2.78163	2.70936	2.09335	1.09173	1.08284	1.65419	1.68608	1.85202	2.62826	1.21316	0.958221	1.89279	1.49307	1.06053	0.943272	0.840158	0.968101	0.561208	1.88833	1.36685	1.37712
LITCHI027582	8.04148	6.11641	7.68539	8.49843	6.61135	6.90305	3.71311	4.5087	4.7414	8.11549	9.98528	6.15362	3.6693	3.13386	3.74575	3.68081	6.99878	5.15553	6.35203	5.25615	3.09447	5.82091	7.73983	7.18703	6.31276	5.94556	6.12524	8.80702	6.07942	6.10391	6.84164	7.41392	7.55783	4.70282	4.18564	4.00638
LITCHI027573	2.87809	3.3488	2.95376	9.3892	1.05854	3.34762	6.89625	8.84898	8.33413	1.86265	0.982543	1.21256	1.2757	2.20296	3.37769	4.47738	1.3752	4.43398	21.9547	9.09647	5.08209	13.5964	5.16634	0.937787	10.4813	9.92461	14.5099	6.12419	3.86623	9.80178	7.20478	4.3021	2.45151	16.1792	12.0322	5.67261
LITCHI027553	3.01106	2.75213	1.9452	2.87452	1.54749	2.56711	2.02149	1.53927	1.56759	2.84888	1.71882	1.95432	1.49788	1.72527	2.07844	1.78633	1.55294	1.69843	1.96043	1.6597	1.60803	2.18045	1.58025	1.03743	1.09975	1.5181	1.27825	1.82697	1.99011	1.24231	0.939047	0.689013	0.642688	0.557918	0.649192	0.526498
LITCHI027537	799.576	593.866	665.176	1032.64	826.009	606.058	346.478	482.348	391.206	593.5	593.287	528.25	293.519	255.884	220.053	277.228	257.863	217.133	695.067	575.117	620.035	608.064	631.584	587.392	390.467	384.234	360.34	603.982	584.592	758.914	859.029	476.269	483.419	180.419	182.478	153.028
LITCHI027526	0.058043	0.298879	2.44437	4.09851	0.337337	0.437623	0.38569	3.51635	3.41862	0.600941	0	0	0.538051	0.047731	0.053185	0.076264	0	0.020797	1.09425	1.45423	1.3399	0.137988	2.75848	0	1.70308	2.3301	0.081291	2.97242	2.80651	0.93887	5.00805	0.359535	4.19644	18.7162	4.3673	3.06128
LITCHI027519	3.92911	3.1945	4.96345	3.51552	4.98084	2.97817	5.11036	4.33122	5.41432	6.63812	5.6679	4.34537	2.84597	4.20372	3.55948	4.1898	4.31379	4.79891	2.4517	3.48206	5.44228	4.0264	5.352	4.03812	5.15479	6.30304	3.40895	8.52972	8.65797	7.17502	6.75174	9.49167	8.89553	17.9495	9.98514	10.2058
LITCHI027515	4.43137	3.17473	5.23728	3.69136	3.9686	3.37882	5.27795	4.32308	5.27855	6.06983	5.43435	4.30315	4.11013	3.83713	4.00145	4.97113	3.96829	3.6503	4.48627	6.18687	5.4164	4.0513	5.9658	3.56964	4.77835	6.56258	3.42992	7.48409	7.18579	7.19121	6.78093	10.424	8.70877	17.1989	9.5817	10.3242
LITCHI027489	0.988219	1.11043	1.0327	0.728723	0.481852	0.498357	0.63434	0.706364	0.759574	0.464749	0.612561	0.647099	1.11842	1.14869	1.16636	1.24026	1.07079	0.880109	0.912329	0.892759	0.972863	0.405209	0.502322	0.794891	0.48397	0.38446	0.26261	0.412972	0.543608	0.526179	0.355679	0.204163	0.222482	0.644865	0.937907	1.02752
LITCHI027478	2.92703	3.68248	3.16993	7.7554	3.69153	5.57783	23.3529	5.10138	10.6623	2.7676	1.14434	1.45673	1.98973	1.76816	4.98455	2.52483	0.487614	1.87861	9.48916	2.64336	2.33393	19.3225	2.33792	0.71982	2.88082	3.27747	2.67829	1.39424	3.67673	3.30967	1.61142	2.14694	2.1334	1.33567	2.33723	1.5989
LITCHI027477	3.4664	3.56072	3.52713	4.44423	3.40583	3.89921	5.44455	5.98047	6.0057	4.74883	4.02684	4.0343	8.73837	8.04384	8.79069	8.46151	8.01968	8.76106	3.69607	3.8846	4.21634	4.79464	4.25981	3.8196	5.98907	5.48718	6.00107	3.91374	3.8918	4.22695	3.36143	3.62687	4.05478	5.10318	4.69577	4.60325
LITCHI027476	81.1732	111.183	122.277	21.2066	70.2936	64.1492	74.1157	38.6717	47.7873	35.8084	19.4172	46.0948	16.7496	14.5418	15.1752	11.5209	13.5214	13.2	105.766	106.94	113.89	99.0275	99.9627	59.3162	96.0066	88.0175	79.7676	52.1808	76.2848	64.6325	56.8207	42.0437	67.8042	10.4563	11.0902	6.33718
LITCHI027471	416.397	566.642	615.594	368.008	354.186	332.659	376.551	193.137	247.468	180.746	265.15	238.432	85.8892	74.2915	82.4911	64.0322	67.9676	68.0919	611.151	537.79	598.551	533.501	504.639	298.51	493.108	450.968	405.451	269.143	386.937	325.775	291.464	219.506	351.071	51.07	55.4314	69.3568
LITCHI027468	1.24975	1.14931	1.52374	1.03587	1.23128	2.10762	1.14316	1.09676	1.34336	1.1936	1.09122	1.02381	0.853958	0.890085	0.967454	1.14791	0.950241	1.12051	1.07374	1.16831	1.15126	1.26816	1.27131	0.539023	1.27644	1.19795	1.17584	1.82992	1.3236	2.03225	1.38505	1.45965	0.846419	2.51044	2.20358	2.12443
LITCHI027463	0.592991	1.02385	0.707921	1.96704	0.363621	0.674609	1.74781	1.41944	1.01011	1.83682	0.527158	0.212418	2.08144	2.05393	1.93361	1.08657	0.833953	0.669893	0.883614	0.879619	0.931585	0.888539	0.956761	0.455015	0.528693	0.833105	0.28825	0.847337	0.60803	0.061089	0.139889	0.276706	0.081848	0.274505	0.909419	0.076666
LITCHI027455	0.680381	0.597011	0.202769	2.9896	1.29641	1.17466	0.565056	0.616762	0.210289	1.40256	0.634911	1.05941	1.55174	0.602565	1.92569	2.52445	2.01381	1.50668	0.386958	0	0.463844	0.677549	0.158639	0.625827	0.523915	0.394403	0.214024	0.384193	0.700422	0.044201	0.140695	0	0	0	0.316774	0.230847
LITCHI027454	1.14154	0.374493	0.233424	2.65039	0.743439	1.80593	1.22187	0.867181	0.790301	1.62582	0.548171	0.781972	1.19525	0.541903	1.89347	3.25751	1.40473	1.21219	0.305139	0.307506	0.541123	0.648881	0.138175	0.380391	0.526978	0.220473	0.203634	0.248831	0.557862	0.153316	0.043617	0	0	0.19839	0.407694	0.195023
LITCHI027447	0.947807	0.555826	0.638689	0.31947	1.23259	0.37074	1.61484	2.49698	2.25728	0.562678	0.622581	0.440549	3.77557	2.86084	1.86052	2.13875	3.9696	3.02188	0.361441	0.695626	0.681897	0.773198	1.73599	1.69906	1.02501	1.27754	0.55962	0.43062	0.475114	0.581529	0.917433	0.826832	0.994236	1.6808	1.36678	1.02325
LITCHI027437	5.68131	4.167	3.43544	6.46168	3.51063	4.35508	3.48007	6.11667	3.53376	6.64094	4.29865	3.64592	5.5457	4.3022	2.69973	5.40482	3.2183	3.3898	3.89156	6.56998	3.92321	4.03122	3.18802	4.14631	2.16439	1.74761	1.6157	2.43872	3.46619	3.84075	3.63754	2.83556	1.71978	3.12915	3.85005	3.55619
LITCHI027428	1.50778	0.922367	0.536373	1.30468	1.32378	2.73816	1.00327	1.31312	1.26171	0.830766	1.60215	1.95354	0.777658	0.725924	1.43615	2.53663	2.636	0.658502	1.02693	2.59687	1.40453	0.529847	0.543361	0.409834	1.53255	2.46024	0	1.55724	1.48742	3.26721	2.25893	1.45774	1.32356	1.36974	0.511806	3.71039
LITCHI027426	45.9719	40.9583	48.8416	74.3901	39.7006	45.3906	123.999	116.147	139.978	56.4836	23.794	31.0482	117.066	121.139	126.911	143.603	136.794	160.287	86.2746	77.1374	72.1109	69.3237	71.4865	37.3804	104.1	92.9988	94.7998	76.9105	48.5537	90.145	100.711	99.9522	100.074	366.993	253.411	289.807
LITCHI027423	0.537676	0.750446	0.767457	4.53067	1.89529	1.09974	1.0851	0.719088	0.882565	2.98774	3.318	1.75251	4.39519	3.4979	4.78263	1.98488	0.855886	1.94596	0	0	0	0.592888	0.301748	0	1.14319	0.427442	0	1.40427	2.44486	0.441115	0.693312	0	0	0.438063	0.404741	0
LITCHI027420	0.726428	0.370201	0.990577	1.11917	0.91781	0.498972	0.614431	1.71535	1.41531	1.85054	1.14708	0.906329	3.55989	4.71685	3.68139	1.78195	3.04602	2.38915	1.12462	0.774125	0.8741	0.513974	0.791127	1.00927	0.585964	0.811937	0.624481	1.15637	0.941225	1.15712	1.58088	1.36178	1.16956	3.22647	1.90498	2.23095
LITCHI027419	1.85287	2.48903	2.5717	4.46692	3.94734	1.89424	2.56677	6.50356	2.82221	7.58275	5.94466	4.1488	15.7905	14.8389	13.4092	6.11302	8.04454	10.2033	2.16675	2.53592	2.85661	2.71392	1.93449	4.66359	0.888482	2.3789	2.07301	2.75317	3.0468	2.35043	4.51404	3.58892	2.02998	9.15439	9.09691	9.68471
LITCHI027416	55.6968	57.0629	50.9566	58.5102	79.2742	56.4026	35.2534	31.6885	31.0573	48.2002	62.0456	53.6687	21.7058	24.8926	23.3184	21.5291	25.1769	25.725	50.3467	47.1811	44.768	55.3228	60.4662	69.2944	39.1473	45.2672	42.3591	53.7998	54.868	51.9524	44.5257	45.8231	52.9491	21.7303	18.3228	21.5514
LITCHI027413	0.57256	0.658098	1.00566	0.295979	0.226647	0.332177	0.26144	0.192724	0.391325	0.325539	0.412059	0.205809	0.296496	0.138626	0.427781	0	0.051213	0	0.722469	0.634008	0.491197	0.426133	0.77872	0.248845	0.563419	0.662062	1.50342	1.2363	0.556491	0.861346	0.918122	2.10743	0.787856	1.35387	1.20366	1.10272
LITCHI027408	7.47748	8.95611	10.3525	8.5747	9.12379	7.42748	13.0969	11.682	9.34818	9.764	11.7719	11.246	14.9564	12.1611	17.0401	13.1018	12.6489	10.5164	6.02306	4.43461	7.02386	4.67496	3.69722	2.76917	8.09399	7.73771	6.50645	12.5091	13.3326	12.6565	6.41445	7.28534	5.81785	14.6444	11.6762	12.5082
LITCHI027406	2.35518	3.04554	2.2854	2.1856	1.36327	2.47304	2.94275	1.92039	3.91973	3.19184	1.67615	3.41373	1.2663	1.35856	1.04919	2.36247	1.29757	1.79385	2.25643	2.69637	2.51927	5.48681	3.08312	0.516126	4.4354	4.26921	3.73034	4.11297	3.40545	3.71666	2.84071	3.84938	2.10035	6.5806	4.70896	4.68697
LITCHI027405	3.98021	5.19491	2.75056	4.37689	0.636213	9.28818	2.16154	0.989179	1.35406	2.43531	0.558278	2.58471	0.918347	0.326612	0.426029	1.70676	0.404526	0.751282	2.69289	1.46977	1.86298	1.56855	0.684496	0.331341	0.038937	0.395836	0.752621	0.288729	0.369601	0.144553	0.346518	0.164843	0.102388	0.650106	0.185443	0.168185
LITCHI027392	0.641189	0.964422	0.644153	0.489896	0.647871	0.698856	0.422675	0.750996	0.375856	0.770581	0.678377	1.17476	1.04947	1.70598	1.6981	1.52362	0.788055	1.18757	0.371479	0.720172	0.8887	0.346549	0.434986	0.369467	0.237518	0.568606	0.73881	0.6154	0.298864	0.443831	0.399758	0.242649	0.260649	0.527259	0.597664	0.519342
LITCHI027381	22.6839	21.8631	20.9531	23.1603	26.9543	25.39	36.8542	37.7002	41.0244	16.0756	19.2828	18.7955	18.9236	25.2311	18.9179	27.426	32.6147	33.4501	24.8346	23.8875	29.5702	32.7842	32.3752	27.1911	50.4077	40.2952	47.863	23.1811	24.8606	27.3155	36.8622	36.4369	43.0049	41.9212	44.6124	43.0538
LITCHI027379	1.12594	1.07255	0.92933	0.570774	0.525271	0.292755	1.66379	2.39793	2.73497	0.228528	0.337694	0.075937	5.82129	4.37396	4.5772	4.67793	3.66051	3.41113	1.87966	2.23076	3.18423	1.59048	1.86757	2.3059	2.21998	2.01583	1.69155	0.41846	1.19947	0.358223	1.21456	1.41407	1.2392	3.12358	4.42862	3.64219
LITCHI027378	1.76838	1.70248	1.97339	1.16848	0.92176	0.547315	2.64611	2.77122	2.34354	1.57482	1.83179	1.30912	3.22124	3.52553	4.0702	3.60814	4.05939	4.17471	2.33438	2.62764	2.95033	1.09279	0.880472	1.02628	2.92883	1.62097	1.57567	0.838202	1.00742	0.845998	1.16002	0.950734	0.734867	2.60503	2.28876	2.55992
LITCHI027377	1.311	1.32424	0.965556	0.578248	0.411909	0.467107	0.981241	0.752165	0.752328	0.424432	0.121036	0.326718	0.143638	0.282116	0.086991	0.658326	0.413001	0.460706	2.98853	2.16187	2.27433	1.91809	0.794798	0.426341	0.397273	0.632517	0.304404	0.164297	0.451559	0.263199	0.306201	0.35281	0.428315	0.220869	0.129389	0.022656
LITCHI027374	4.34371	7.16579	8.082	1.99438	3.35525	3.86609	6.52396	5.53899	8.05196	2.04562	2.68246	2.53902	6.46711	5.38733	6.75815	5.65325	6.17747	7.29078	8.36258	8.88034	9.48704	7.89146	7.14164	7.68167	6.48515	8.19288	8.85641	3.59616	5.14048	2.93637	4.22938	5.06576	5.84935	5.27228	5.51773	4.80268
LITCHI027365	4.83711	4.81169	4.58459	6.45872	5.2184	5.02833	5.93193	5.40242	7.73157	4.4867	6.07645	4.32826	3.65415	3.09168	1.90241	3.32743	4.44696	4.45204	4.16984	4.90569	5.249	7.77846	7.28583	2.27884	11.671	9.51973	9.51011	7.08218	7.62009	6.81173	12.1735	5.5396	8.21002	8.62637	8.14551	5.37114
LITCHI027361	51.923	65.6852	69.4375	62.872	23.5153	51.4671	36.6613	18.9278	28.162	6.14175	7.25079	8.69368	4.657	8.09737	6.97285	13.6332	10.0277	13.1867	117.048	72.4289	74.7746	59.7223	43.4032	14.7286	41.0132	50.4714	46.731	13.1856	28.9616	31.7581	30.3612	27.2585	43.4491	10.2933	11.7132	15.0369
LITCHI027355	5.41512	6.83878	3.09993	2.82389	2.26787	6.99794	2.05995	1.02065	1.66727	4.94021	2.57769	5.01462	0.845009	0.375542	0.586403	0.789035	0.336545	0.500222	1.61979	1.25947	2.09474	2.38379	1.04947	0.717008	1.55026	1.61359	1.21147	3.83475	4.20352	3.6935	0.397079	0.687412	0.317151	0.260352	0.227746	0.321327
LITCHI027340	0.111184	0.703138	0.646888	1.1605	1.12866	1.98648	1.0108	1.10792	0.565335	0.887116	1.7908	0.644009	0.716767	0.638444	0.501563	0.696929	1.62986	1.32073	0.26863	1.73341	0.726857	0.262456	1.68535	0.729241	2.61066	1.31006	1.27504	1.57861	1.14678	1.78003	2.29157	1.48323	1.13177	1.29829	0.32517	1.1605
LITCHI027338	1.81319	1.92277	1.97894	1.21071	1.31089	1.01783	1.94386	2.01766	1.60667	1.93032	1.54267	1.7567	6.78531	6.278	6.53311	3.45394	4.38435	4.34493	1.2337	1.8053	1.7771	1.61216	1.41171	1.09102	2.73369	2.73258	2.15137	1.6733	1.697	1.26522	1.54638	1.4023	1.37944	4.99458	6.31743	5.76908
LITCHI027329	1.74868	1.17881	1.02485	1.48857	1.57357	1.35421	1.37206	2.65638	2.04818	0.801995	0.827224	0.843073	2.4882	2.70451	2.11997	1.82351	1.26837	1.14314	2.45839	1.82867	0.952811	1.57956	1.63219	1.32979	2.87718	1.57847	1.68382	1.9282	1.56308	4.07821	2.75441	2.72113	1.53319	2.78975	4.68508	3.04103
LITCHI027325	44.1513	53.8755	44.7713	41.237	26.7477	48.9722	38.1547	19.5544	30.8845	27.4439	22.6564	33.8317	11.053	10.8362	13.5642	11.7612	8.58464	11.4428	60.0824	36.882	41.1106	50.2698	40.5654	19.858	43.6248	39.2139	33.861	31.3806	39.7894	34.7115	28.6894	24.8555	27.0346	9.68117	12.5016	9.30426
LITCHI027324	18.5409	22.9168	17.1822	22.8598	17.4881	22.3122	20.3616	13.6135	17.7952	13.0478	11.8513	16.5862	6.70046	6.52714	8.05515	4.98125	4.65117	5.43005	26.0055	16.9262	17.0368	31.9664	17.0606	8.53885	19.9459	16.4208	14.3398	14.339	22.3705	17.7159	13.9668	9.25978	16.2225	5.14301	7.29137	4.9503
LITCHI027320	23.3975	25.789	22.3913	17.5015	12.053	21.8127	17.0781	9.11387	13.4176	12.5796	10.8482	15.0925	4.09909	3.46119	4.44185	3.3758	2.23439	3.62879	27.4171	16.2829	21.8662	27.5731	18.132	7.8606	17.0799	19.4214	15.3425	15.8001	21.0017	16.5116	9.76957	9.86283	13.282	3.66894	7.23656	4.33876
LITCHI027292	7.78698	10.2432	9.79325	17.4512	18.2621	11.4803	41.8642	14.792	24.8722	7.54867	5.7578	6.87128	8.12796	7.56884	11.4993	7.96149	4.83659	7.33018	17.8377	7.61641	6.34121	41.507	11.4308	6.37697	11.0618	11.372	10.7408	10.1281	21.0044	15.4964	11.1442	11.8818	10.8469	14.3678	8.96963	11.1995
LITCHI027291	0.667116	0.695505	0.960569	1.24479	1.47758	0.966604	0.420331	0.629595	0.736208	3.49937	4.24885	5.26307	1.25331	0.697762	0.960055	2.06714	1.75317	0.871834	0.828528	1.40021	1.54609	0.785115	1.16404	2.23382	1.69739	2.17989	0.736765	4.8502	5.0328	5.44894	2.74267	2.98853	3.99492	2.22423	1.91934	1.51023
LITCHI027284	0.33127	0.673948	0.809628	0.487095	0.442336	0.920227	0.63434	0.332525	0.550016	0.545954	0.683665	0.241416	0.311052	0.273983	0.28048	0.100209	0.211297	0.267299	0.581892	0.592397	0.398508	0.468116	0.265806	0.197906	0.441098	0.809352	1.24709	0.343399	0.277963	0.63012	0.689296	0.495405	0.440185	0.888788	0.708523	0.596456
LITCHI027272	0.753168	0.928896	0.74656	0.776756	1.00839	0.354623	1.34346	2.64814	1.71022	0.654012	0.620939	0.254202	2.42671	3.56635	2.37881	1.65282	2.91133	2.35294	1.22746	1.39166	1.16801	0.645935	1.08112	3.22192	0.558371	1.02126	0.988049	0.32622	0.696486	0.740991	1.07303	1.00148	1.36409	1.45346	1.50065	1.53713
LITCHI027268	64.5081	66.646	57.6948	61.4316	73.4937	70.7813	68.1987	61.4101	62.1721	46.1653	52.8368	51.6056	40.6533	38.5746	45.2557	43.8488	46.6561	46.188	64.1327	67.3656	58.3073	75.5874	73.4583	59.3198	86.9769	78.8992	74.6324	67.0157	70.4038	77.0529	75.5765	72.8496	82.6158	43.0439	49.7925	43.8964
LITCHI027260	0.968674	1.18045	0.52194	0.84248	0.541099	1.16911	2.09414	1.27691	1.53878	1.14781	0.814674	1.14311	3.19614	2.67266	3.15882	3.7633	3.55485	4.30165	0.688384	0.855432	0.880249	0.983686	0.398738	0.212873	1.67458	1.67493	1.4428	0.814543	0.661718	0.403415	0.446643	0.273516	0.216702	1.89569	3.04637	1.95339
LITCHI027225	0.685019	0.704961	0.985177	0.709219	0.313745	0.513296	0.486169	0.484806	0.712329	0.974319	1.01581	0.815611	1.25761	0.935265	1.04733	1.07466	0.603053	0.32937	0.339663	0.552313	0.687555	0.482962	0.308419	0.303846	0.496475	0.434033	0.24507	0.745772	0.619801	0.512404	0.286225	0.400278	0.344539	0.624047	0.65246	0.58728
LITCHI027224	10.3581	11.5388	11.0012	7.27988	7.92174	7.73667	7.72265	7.14442	6.73294	13.3843	14.8112	14.1677	11.5342	11.0365	12.0199	10.9796	11.3895	10.5078	7.45697	9.10524	9.83217	5.38093	4.51678	4.47622	7.57163	7.6216	7.43184	11.4	9.92873	10.2927	4.22765	3.99478	4.22704	8.96509	9.09203	8.64375
LITCHI027216	16.3539	19.7941	22.6861	15.0406	12.883	21.5225	17.9226	9.25781	19.0985	16.9791	8.53123	18.8385	5.31577	7.09283	8.42415	7.55154	6.47841	7.52902	22.8406	26.6838	26.8483	18.4446	15.3634	8.03055	10.5359	16.0482	11.7376	20.6902	14.9001	19.114	13.5889	19.8938	9.37586	22.4004	11.4057	20.0524
LITCHI027204	0.461657	0.621484	0.50421	0.673593	0.207548	0.926171	1.19754	0.639303	0.770397	0.21863	0.205238	0.576152	0.32719	0.358309	0.322625	0.688524	0.448189	0.711442	0.463766	0.446684	0.653275	0.877235	1.00567	0.299814	1.2079	1.36851	1.52707	0.898055	0.414309	0.761814	1.35448	1.46318	0.775955	2.39996	1.07131	1.85975
LITCHI027162	0.309874	0.218338	0.637274	0.505428	0.493197	0.171209	0.594026	0.512077	0.634008	0.195541	0.300487	0.407632	0.48169	0.641845	1.18195	0.448482	0.408676	0.229332	0.345181	0.58871	0.255636	0.601116	0.811186	0.30203	0.695368	0.204304	0.419302	0.229333	0.465536	0.444651	0.665771	0.363998	0.560733	1.29882	0.753527	1.373
LITCHI027156	7.49644	5.99923	6.39419	5.34201	6.04051	5.49446	10.6706	10.193	9.93643	6.29167	4.98408	4.76509	14.1382	13.5414	12.5673	10.383	11.9889	13.6332	7.11209	6.28504	7.18851	7.32981	6.80326	6.89482	9.83382	10.4798	7.90725	3.80806	3.49327	3.10125	5.56071	5.31065	4.52861	8.53337	7.20656	6.77729
LITCHI027155	12.7915	12.7688	11.3628	9.08559	9.65531	9.67408	19.0285	17.3422	18.2543	10.8752	9.32208	5.5954	23.6313	26.4879	19.9202	18.5236	24.8987	21.1321	12.7655	15.8556	11.9658	14.5915	10.6757	11.5217	17.2722	17.2907	15.6155	7.9397	4.85053	5.88241	7.60854	8.63718	8.20445	13.98	14.6267	13.5387
LITCHI027125	7.33784	10.6907	8.88093	9.11016	4.16763	8.23439	8.05108	5.9113	7.77529	10.0151	9.57408	11.9475	6.66723	5.75543	6.95389	7.26747	5.7292	7.94153	8.87334	11.7452	10.5423	6.98599	6.47358	3.37294	13.5607	12.8308	13.0707	14.9426	10.0604	12.6837	6.53647	10.3831	8.25593	20.4322	25.0009	18.852
LITCHI027099	2.51844	2.76808	1.70022	1.96873	1.72218	1.90153	1.82739	1.97507	1.47547	3.03043	2.85977	3.66874	3.96663	3.80578	4.51935	2.97805	3.70032	3.03769	1.44057	1.32151	1.80618	1.26819	1.14269	1.03308	1.58376	1.81664	1.64166	2.48025	3.33895	2.83075	1.32324	1.34569	1.11939	1.62587	2.42957	1.70026
LITCHI027082	0.77229	0.80332	0.600348	0.657292	0.828464	0.608401	0.385929	0.46507	0.366618	1.18341	1.43033	1.52008	0.897929	1.00929	0.688732	0.757874	0.845762	0.733877	0.437495	0.436226	0.480838	0.512648	0.472344	0.494364	0.390776	0.537419	0.392007	0.731867	0.725263	0.692266	0.337535	0.315447	0.349049	0.608682	0.692002	0.526786
LITCHI027073	14.0427	15.8326	14.5547	16.9329	18.4181	16.6687	8.3354	8.77582	7.64242	13.4353	15.8555	14.7873	4.89928	5.66131	5.59309	4.97218	5.2296	4.80328	11.378	10.4139	10.8353	13.9549	11.865	9.80624	10.1773	9.97194	10.7045	14.1825	15.9474	16.5407	12.5832	10.0914	11.8243	3.91734	3.68658	3.63956
LITCHI027066	2.61725	1.60519	2.59487	1.96593	1.3774	2.02814	2.61474	4.39039	4.36607	2.97505	2.70396	3.1887	5.85486	5.35373	4.47562	2.55775	7.1742	7.39183	1.97422	2.64408	3.67449	1.74476	2.56496	2.76973	3.90797	3.66444	2.76335	1.81095	2.97662	1.71423	2.37737	0.728761	2.21958	15.3829	13.2111	12.4219
LITCHI027065	5.99227	7.17221	7.63618	6.6044	5.30394	6.71189	12.8362	14.8421	13.9498	11.4471	10.4297	8.79988	20.6753	15.3706	16.8982	15.4472	23.5835	27.7984	8.37216	8.79972	11.0419	5.72935	7.11257	8.03351	18.5899	13.8628	13.257	7.02158	7.79854	6.75691	7.29654	6.37995	8.86111	49.302	39.6013	43.948
LITCHI027053	4.92388	6.13094	6.08108	4.43615	2.71921	5.07556	3.4001	2.81824	3.26578	2.03464	1.87326	2.02818	2.1228	1.89111	2.07324	2.17074	2.24898	1.80524	4.29014	5.32695	4.12635	4.54401	4.67068	2.34064	4.60973	3.96556	4.2044	4.12994	3.83083	3.90188	3.89278	4.02942	3.98653	2.183	1.70099	1.56281
LITCHI027046	10.804	15.0422	16.7089	6.46018	10.3832	8.32635	6.49576	3.98358	5.78171	3.65223	3.64036	6.66617	1.41842	1.03567	1.49807	0.915291	1.62566	1.78695	10.9824	12.1935	10.7834	11.5488	9.67266	6.2378	9.99205	9.41048	6.63386	6.78869	11.6885	6.75457	5.74261	3.07369	7.92237	1.37982	0.984546	1.45301
LITCHI027044	0.415143	0.404507	0.481835	0.161905	0.213934	0.199731	0.117096	0.158927	0.042773	0.17678	0.245834	0.387948	0.022074	0.056758	0.147439	0.15107	0.098208	0.161088	0.20115	0.279247	0.313686	0.400256	0.2296	0.192261	0.390892	0.39477	0.402817	0.179802	0.512963	0.276682	0.102051	0.06597	0.239243	0.032091	0.142192	0.172659
LITCHI027031	0.990008	0.76021	0.829069	0.532133	0.723298	0.904048	1.48422	1.51241	0.613283	1.28467	0.846286	0.422938	0.934618	1.14937	1.35889	1.72506	0.891362	0.877204	0.689063	0.577171	0.505031	0.362144	0.315065	1.04169	0.734695	0.695168	1.09323	0.331735	0.299172	0.395682	0.804508	0.407594	0.724623	0.373611	0.377435	0.304045
LITCHI027025	0.606097	1.07978	0.15555	2.07792	1.49576	4.21549	2.63077	2.07112	1.45931	2.29861	3.28847	2.0297	1.63986	1.74468	0.13354	0.893601	2.98599	1.97424	0.086015	1.3416	0.948699	0.153095	0.674145	0.311033	0.41123	0.281409	3.18269	1.71171	2.32709	1.37406	1.70257	3.48538	4.01797	9.01558	2.07169	2.72306
LITCHI027022	8.35808	7.43221	7.12774	3.48135	5.29392	7.76278	7.99692	4.86693	9.2126	7.13134	7.97053	7.09578	4.81219	5.47657	5.31071	5.67482	6.25552	6.73482	6.22342	7.05454	9.02798	9.17695	9.94295	5.25961	14.0607	11.9054	9.9485	9.79641	11.2724	8.8525	8.07376	8.55646	11.4024	20.0126	14.7488	15.9436
LITCHI027018	233.668	212.947	210.28	209.997	316.939	223.575	176.311	189.689	160.658	205.015	228.844	198.026	135.766	135.449	148.342	207.992	170.552	134.857	228.463	233.125	220.862	204.036	272.541	304.105	201.911	211.32	212.536	222.407	216.142	209.617	309.113	345.625	265.082	110.945	131.131	119.642
LITCHI027012	13.9566	14.1642	11.3066	27.4214	32.167	21.7469	8.68549	13.353	9.69251	25.3238	27.3284	19.7475	8.13755	9.51324	9.33925	5.18107	5.28352	6.04838	9.62887	6.95636	9.71162	4.9566	10.5342	8.6339	14.6729	8.88539	9.80673	28.5231	26.6365	31.8751	18.0195	8.85981	9.88474	4.07322	0.025601	2.99545
LITCHI026995	1.46754	0.806518	0.853742	1.39664	1.38823	1.00442	1.21991	1.9486	0.933642	2.19491	1.53104	1.4371	1.81615	1.73563	2.55238	4.92138	3.99023	2.16532	0.429889	0.303172	0.523176	1.29835	0.76377	1.37855	0.404005	0.339664	0.392815	0.47535	0.347696	0.506531	1.11577	0.842293	0.581691	0.505508	0.726383	0.796256
LITCHI026989	4.02438	4.78489	6.24783	5.33385	3.7448	4.99783	4.42779	3.31782	3.13506	4.22546	3.87749	4.98947	1.38843	1.71489	1.76137	1.25102	1.89948	1.79818	5.19186	5.43504	4.91878	3.82662	4.46671	3.65019	6.25792	5.1982	5.34334	6.50452	6.56573	7.73442	3.49663	3.72299	3.0182	4.65875	3.64204	3.55937
LITCHI026987	0.483788	0.842637	0.624111	1.46947	0.370344	0.530129	1.4773	1.57819	0.908029	0.515971	0.217705	0.133257	0.283498	0.239847	0.383412	0.377025	0.369864	0.243715	0.647777	0.660872	0.683803	0.927938	1.42853	0.318035	0.51722	0.635751	0.676395	0.474037	0.449127	0.393587	0.785869	0.21444	0.353104	1.7701	0.95944	0.841843
LITCHI026972	1.12161	0.189088	0.043811	0.322657	0.197804	2.85364	0.173032	0.279587	0.399243	0.542944	0.281806	2.29401	0.279248	0.211578	0.229439	0.158001	1.38755	0.146246	0.806077	0.146973	0.749783	0.261971	0.46108	0.437293	0.084991	0.26254	0.33861	0.717452	0.389669	0.309729	0.694829	0.421979	0.919773	0.384231	0.298214	1.76221
LITCHI026971	1.47327	1.36529	1.66688	2.20506	0.858393	0.974986	2.65547	3.10714	4.38732	1.50265	0.753332	0.447353	3.39125	2.81998	4.94254	4.06149	2.51941	2.76837	3.00972	2.72428	2.27683	2.44495	1.62378	1.27554	2.1381	2.38843	2.4405	0.963181	0.500157	0.834578	1.63166	1.05038	1.30361	3.0895	2.4961	2.70442
LITCHI026959	6.61353	7.12689	6.98623	6.91246	6.23097	8.97545	5.62846	4.89185	5.73892	6.14497	5.80898	5.93997	2.44432	2.81767	2.97891	2.8789	3.4594	4.51051	6.90821	5.41598	4.88177	6.43588	6.3491	4.52607	6.02041	5.76894	6.28549	6.16116	6.41484	5.80657	4.56335	4.65514	5.83532	4.61515	3.24429	3.78725
LITCHI026955	0.950085	1.08796	0.552385	0.905914	1.00218	0.881277	0.662389	0.742975	0.400889	0	0.078164	0.040313	0	0.063656	0.082045	0.084301	0.284591	0.17683	0.246677	0.572134	0.385684	0.220991	0.512646	0.678881	0.123414	0.2301	0.323971	0.196463	0.028466	0.374315	0.973874	0.517836	0.458315	0.247637	0.112331	0.113721
LITCHI026943	9.84068	9.21107	8.50853	8.55137	6.98659	8.08666	11.6755	12.1548	11.6523	5.99198	6.40584	6.56088	14.9007	12.0763	14.9729	11.7616	10.8758	11.514	12.8516	12.4732	11.7879	11.7256	9.05334	12.6024	9.53096	9.32801	8.90751	5.1106	6.11885	5.79386	6.43833	4.70206	6.1439	7.85973	7.70372	7.87664
LITCHI026914	124.551	137.857	136.385	103.219	97.5706	139.992	95.9688	71.4542	85.5033	77.8719	78.0508	74.9775	63.4209	66.884	67.9691	66.9759	57.9589	59.7898	101.601	89.0873	83.3678	123.702	83.0302	51.5268	75.974	74.8292	82.8902	103.282	99.6724	96.9494	63.4061	34.3899	38.7596	29.8977	32.7682	21.0591
LITCHI026906	0.325152	0.774547	0.972801	3.81321	1.15158	1.4574	5.04426	1.17469	2.06987	1.37417	1.25399	1.08254	2.09454	1.92	5.16146	1.06634	0.381805	0.696974	7.94461	1.66386	0.416713	4.4174	0.844448	0.222641	2.14137	2.59859	1.78308	0.750433	1.07571	1.54906	0.547736	0.616343	0.927125	1.26966	0.261123	0.685507
LITCHI026905	1.30127	0.59864	1.06222	0.547265	0.635579	0.771721	1.29766	1.29633	0.819115	0.599305	0.313735	0.672384	0.952089	0.855263	1.26402	0.427188	0.97109	1.19564	0.92223	1.88124	1.71467	1.82494	1.93794	1.75724	0.807669	1.2738	1.21533	0.286098	0.318845	0.555115	1.09685	1.01035	1.19715	0.731654	1.6124	0.944323
LITCHI026900	9.92705	11.3386	12.1621	6.76979	5.46145	5.44096	11.1912	16.3552	13.4104	8.36595	10.3953	10.2838	34.7961	31.077	32.64	29.0993	31.375	32.0117	11.5206	14.4614	14.6041	6.72663	5.87329	8.34736	9.8517	10.8118	9.79145	7.65842	8.93512	8.64313	8.11202	6.05255	9.00519	27.1671	30.7468	25.8907
LITCHI026893	24.5993	29.0513	26.0828	17.5236	16.2169	15.0885	16.2518	15.6855	16.1906	25.145	27.1975	28.2262	22.1517	21.8697	25.31	25.5736	23.2709	23.975	21.8393	21.9519	24.5291	14.9179	11.6682	13.9765	15.4166	15.3375	13.1552	19.2594	22.805	18.7231	8.74523	8.14299	9.48167	17.2195	19.3246	16.6375
LITCHI026891	71.9506	71.6258	64.118	71.1066	67.067	74.5362	80.03	90.3066	81.4145	44.539	59.9955	62.1531	56.6009	46.7827	32.9894	44.006	58.9519	43.5312	50.1567	39.3377	45.5726	57.3049	64.1036	71.2091	53.7603	65.7258	62.636	68.2568	84.8596	76.5979	68.3344	52.0822	62.3395	25.3162	21.3261	21.7454
LITCHI026890	11.1975	16.4272	16.5587	16.8509	14.6909	21.6203	12.3658	8.96667	10.6964	8.62406	7.57485	9.35775	4.0228	3.93293	4.64873	5.21408	4.15821	6.85964	13.5851	9.7457	9.78029	15.167	16.1394	7.98904	18.4584	18.4381	20.8815	15.1607	13.6772	16.6302	15.1021	17.3708	16.9385	12.84	6.06706	10.2081
LITCHI026874	8.24676	11.0585	14.5822	5.25299	3.32665	7.18183	15.9818	24.3993	22.6936	6.41558	5.30445	4.79666	32.6919	39.0662	28.1111	19.7111	24.0416	28.871	22.4913	17.4221	20.0114	10.6165	13.0015	9.79612	12.8945	13.7332	18.773	7.26886	8.31797	7.90019	14.8126	9.20905	6.23958	13.9789	24.159	13.3544
LITCHI026872	1.35186	1.1518	1.13911	1.87125	2.04192	1.5623	1.20966	1.01072	0.694546	1.57973	2.2707	1.69022	0.393098	0.578499	0.49747	0.957025	1.04097	0.449428	1.08642	0.684045	1.23453	0.753	0.632435	0.666814	0.916519	1.12198	0.88315	1.82242	2.22762	1.30037	0.979976	0.725295	1.21545	0.405576	0.292497	0.236231
LITCHI026868	8.85014	5.50828	4.51786	1.17755	3.6269	8.19237	4.01336	4.11111	5.53055	3.17083	2.69993	2.12527	3.18897	2.4587	3.18657	4.53399	2.23137	2.94383	2.97694	2.22785	2.10771	3.24469	2.51878	1.54221	3.16616	5.29451	6.28583	2.47501	2.33424	1.9599	2.40948	2.75374	1.49022	2.69402	1.63188	2.03719
LITCHI026841	5.81116	3.87396	5.35932	10.9377	9.45367	7.25202	5.93338	7.546	6.30835	14.7406	14.7858	8.02275	8.83889	6.74258	6.70725	8.35782	6.30712	7.08562	3.19421	3.27733	3.3592	3.32393	3.39669	4.62911	3.15011	3.22296	3.50655	9.38162	4.53154	8.40251	6.18584	4.44934	3.48898	9.38113	5.7012	6.50645
LITCHI026835	19.7949	18.3243	19.981	15.1172	15.0795	11.1518	12.645	14.5213	15.3828	22.1264	27.4382	24.5633	25.9573	29.5556	27.816	21.7935	28.3239	28.3315	15.9569	17.2983	16.7063	7.68626	8.04369	13.0058	11.4425	12.4341	7.07576	15.5328	16.127	10.6696	7.41303	7.33281	8.72936	17.447	24.0407	20.0298
LITCHI026822	1.31439	1.65401	0.555612	2.27478	0.364764	2.83475	0.818612	0.254772	0.296758	1.97708	0.639892	0.940515	0.637456	0.400599	0.257323	0.801098	0.370712	0.373506	0.57506	0.27733	0.292969	0.388006	0.272069	0.699408	0.142895	0.189484	0.17149	0.409694	0.237051	0.223463	0.258046	0.135071	0.029981	0.168599	0.065444	0.079044
LITCHI026821	18.8705	25.0007	24.0862	23.159	23.7419	17.9639	9.50583	7.7309	8.43099	21.7133	23.5936	21.9582	5.43997	5.0273	4.68026	4.85984	5.12418	5.37785	11.4956	11.0692	12.0067	14.8088	12.1781	13.5841	14.2354	11.8178	11.0718	18.0935	27.6141	20.3035	9.58217	7.88035	10.4866	5.37642	3.84999	2.8508
LITCHI026819	12.0884	9.37759	7.80259	18.8448	10.1588	14.3575	13.7665	19.4236	10.1949	22.0758	13.6232	8.11435	14.0908	13.1367	15.0571	30.0267	12.8377	17.7697	6.71122	4.99724	3.74809	8.3414	7.13563	8.56483	2.65238	1.4205	1.77185	4.10701	1.978	1.87477	4.82703	1.96918	2.09708	2.9796	3.34987	2.50578
LITCHI026812	71.3045	54.8423	58.2107	94.0967	100.164	84.1	49.9173	52.1473	35.1798	58.6293	62.6382	45.0095	49.9601	49.2097	62.6696	64.4951	43.6179	34.2898	42.2322	38.3414	33.6943	32.0571	37.9974	70.1998	36.7329	34.0622	36.3826	51.6193	46.8494	68.6895	66.0157	50.1603	32.8388	20.9421	21.1065	20.1999
LITCHI026804	1.53133	1.43817	2.63794	2.06216	1.00357	1.36814	1.60654	2.27821	2.98477	3.54039	3.08192	2.32916	3.59698	2.66411	1.85744	2.25553	2.62657	2.42569	2.68354	4.5117	3.18432	1.86561	2.16268	1.04864	4.9471	4.88628	2.87855	3.13786	3.42002	6.01096	3.90533	2.69907	3.83173	8.84009	6.26898	8.94978
LITCHI026802	3.74124	2.70106	2.43221	5.11641	5.55253	4.53968	5.8595	8.30372	8.20151	1.81448	2.23146	1.19485	7.59931	9.94075	9.24	9.58557	8.17153	8.37362	3.11786	2.88559	3.6917	5.44022	3.8035	6.29233	5.33227	4.74658	2.97692	1.25231	1.68857	1.54069	5.12217	3.63266	2.85352	3.97826	3.9083	3.22496
LITCHI026796	2.26789	2.45631	1.57154	1.10599	0.258436	2.48371	1.14502	1.0097	1.00494	1.00495	0.114505	0.559174	0.711848	0.2436	0.533373	1.75174	0.192396	0.366184	1.47747	0.816483	1.19349	1.70833	0.799827	0.230695	0.2809	0.308361	0.41183	0.331391	0.206207	0	0.119391	0	0	0.098501	0.03217	0.017334
LITCHI026785	149.408	172.712	179.244	123.807	184.235	191.619	106.058	80.5152	68.9299	90.0199	123.874	111.331	33.0221	29.0115	32.7796	28.9134	31.7304	27.1462	89.0261	83.5257	96.1906	125.495	126.448	76.2375	137.17	139.014	142.569	167.043	184.136	189.232	120.375	135.952	100.366	25.1123	22.8296	22.8189
LITCHI026782	1.76655	1.41815	1.42764	1.21672	1.41639	1.12057	0.961386	1.25386	1.1175	2.66703	2.45196	2.0205	1.04622	1.67479	1.25736	1.62838	1.31256	1.06719	1.07783	0.655017	0.745671	1.21476	0.830352	1.15781	0.600435	0.964621	0.849171	1.07107	0.946285	1.04289	0.371971	0.633853	0.481707	0.395109	0.443645	0.65024
LITCHI026774	4.10261	3.60006	2.99192	4.96955	1.78375	4.9997	3.59729	4.0495	6.09067	6.60195	3.00452	5.17144	12.0439	9.55499	11.1037	7.27219	5.69922	7.12377	2.3168	2.1979	2.57103	3.54788	2.09203	2.61197	3.24982	1.94343	3.0769	3.22829	2.74124	3.31445	2.25119	1.14317	1.48597	8.40236	2.85337	4.45368
LITCHI026773	9.4758	11.2117	12.1596	17.1819	7.49029	14.1114	22.2662	29.434	27.4158	16.1106	8.40877	9.70093	40.8053	35.3274	39.0116	33.0841	37.0841	43.7194	19.8128	15.7875	13.2209	19.8414	15.9362	11.1748	21.7083	16.0164	19.1472	14.7109	9.40234	15.9965	18.2927	9.49489	8.53348	37.8488	31.4173	27.2297
LITCHI026770	501.46	520.801	478.046	597.5	778.417	720.328	411.911	309.369	303.548	462.427	515.805	501.803	20.7557	47.8711	35.6185	161.536	100.209	97.0581	335.752	310.321	381.206	547.954	587.998	447.637	506.776	494.601	487.096	577.77	588.81	596.558	543.705	848.942	561.683	173.346	151.399	163.56
LITCHI026769	65.2393	69.9293	55.1227	83.7403	113.914	93.7558	23.7108	20.9238	20.3525	95.6986	109.993	114.286	8.3991	9.18362	7.15893	11.7533	12.6868	12.2849	26.9543	18.6771	28.1335	38.8611	43.201	35.7924	40.6239	32.1787	37.5929	100.362	85.4529	87.7198	31.4745	40.684	38.087	11.0149	10.7064	9.8371
LITCHI026754	3.278	3.6654	5.17007	3.50174	2.56407	4.22626	6.54712	6.30589	8.00751	1.85893	2.51933	3.14514	3.20285	3.47258	2.3108	4.53768	6.81687	5.83933	4.41393	4.03299	4.047	6.3572	6.16406	0.992514	15.6579	13.8336	12.4207	4.97419	6.81933	6.19904	7.85543	5.70488	6.90462	10.8794	9.11106	10.6409
LITCHI026749	13.8578	11.8435	17.2127	13.0393	10.1369	14.6032	34.4031	27.332	32.4826	8.06926	9.97843	12.9502	16.7255	14.4467	15.7733	22.0784	26.8105	26.9864	15.3328	15.8332	17.9445	23.0756	26.6941	6.84453	58.8925	47.2296	45.486	18.8096	23.0007	22.2299	30.6316	28.5512	29.0357	37.3926	30.5092	31.6777
LITCHI026742	8.05774	7.50843	6.55741	4.48987	4.96206	5.10314	4.32826	5.02877	3.83037	8.12449	6.96643	8.101	9.24397	6.51448	8.25136	5.53432	5.45174	6.21167	4.80948	6.05236	5.1507	3.69617	3.57533	3.63803	4.35589	4.45988	2.96104	7.87639	5.74831	6.07767	3.70095	3.02926	2.47063	5.78439	5.31907	4.2377
LITCHI026736	0.991599	1.20377	1.00325	1.92518	2.15571	2.04786	1.06163	1.35299	0.746676	2.16833	1.96538	2.83963	1.01824	0.693125	1.11148	0.865443	0.99241	0.481316	0.640666	1.77354	1.29704	1.20015	1.4399	2.24604	0.948122	2.05699	1.46726	2.1387	2.71221	1.86732	1.21192	1.86904	2.55191	1.55135	1.52447	1.39071
LITCHI026730	0.838282	1.29157	1.24592	0.56698	0.959297	0.531263	0.904159	0.918162	0.986479	1.30331	1.28325	1.10278	1.90666	1.65543	1.49507	1.24686	1.42884	1.7777	0.817588	1.18789	0.98025	0.704524	0.641906	0.621893	0.633597	0.843861	0.613708	0.692554	0.92574	1.00173	0.670709	0.619631	0.482522	0.978868	1.18875	1.09093
LITCHI026718	9.84947	9.85776	5.63023	7.14252	1.70792	17.6821	5.28798	3.36347	3.84663	5.28961	1.71303	5.44818	3.83147	2.04168	2.59443	9.16441	2.57182	2.33328	6.97276	3.65963	5.01093	5.93233	2.13009	1.88124	0.638297	0.739428	1.70308	1.13418	0.580873	0.770032	2.57443	1.25002	0.844053	0.899553	1.00902	0.715316
LITCHI026707	3.47132	3.47902	3.74337	4.49477	6.60124	4.97754	5.91308	5.10597	3.85234	2.9914	3.39955	2.11584	2.46117	2.54437	3.06924	2.9115	2.43643	2.21061	3.23099	1.74484	1.93457	4.53647	2.48013	3.34569	1.42988	2.48695	2.34804	2.25081	2.61047	3.00295	3.31561	2.70057	1.29742	1.28864	1.03201	2.12088
LITCHI026700	98.4811	106.149	91.3559	45.9206	51.14	79.1427	37.8506	27.8801	38.3496	40.2736	32.5591	50.7638	22.7147	22.5825	22.9814	20.6902	17.964	19.306	38.6698	37.2511	33.5009	60.6682	37.3057	30.8093	37.7063	40.724	51.5623	55.2925	44.1881	51.9196	66.6432	92.4782	56.9807	28.5428	20.4043	30.0381
LITCHI026699	48.3133	50.4711	45.0509	25.9923	26.4947	42.8561	22.7081	13.4664	18.1741	19.0849	12.9278	26.3284	12.0628	12.638	13.3034	12.5716	10.838	11.8634	19.8388	17.4399	15.6946	32.813	18.557	15.4724	16.842	22.2636	26.0376	24.0984	20.1396	27.7103	31.0288	56.4291	27.2513	15.3558	11.7707	15.5071
LITCHI026682	11.9271	11.0207	10.1552	11.512	14.2549	13.2851	2.26936	1.46774	1.48839	12.9345	12.8516	13.5286	0.830332	1.00648	0.9624	1.02353	0.800694	0.729053	3.33892	3.46627	2.74988	5.10634	5.3503	4.70929	4.8025	3.38855	3.6387	16.3185	15.5722	16.2251	4.18103	4.4498	3.16703	0.685244	0.099974	0.45293
LITCHI026632	0.784071	2.29967	1.47331	1.32027	0.253827	1.15586	1.21613	2.00913	1.05669	0.208567	0	0.247923	0.56304	0.371904	0.340571	1.2937	0.348238	0.78939	3.49455	3.00289	1.65379	1.44328	0.93034	0.593664	1.12128	1.02439	1.51712	1.18931	0.989177	3.44758	2.18889	0.718717	0.422033	0.437742	1.47529	0.808605
LITCHI026629	0.317139	0.204747	0.109679	0.697775	0.660765	0.46021	0.127682	0.103669	0.085332	0.319235	0.358671	0.195747	0.139394	0	0.101111	0.084683	0.126231	0	0.151018	0.153203	0.137362	0.190844	0.122271	0.224566	0.21454	0.202448	0.0729	0.127792	0.199675	0.205145	0.209531	0	0.212286	0	0.018337	0
LITCHI026621	37.5316	24.8548	15.7928	52.7425	47.5223	23.5471	10.6524	6.22079	6.72857	11.5282	7.11311	13.1653	2.11086	3.00476	3.8672	3.68812	1.08393	1.16991	31.7741	19.4211	14.2212	18.1022	25.1047	54.7032	5.3553	6.20413	6.35977	17.3492	14.2406	15.5078	17.9414	9.22637	17.539	2.3597	1.35204	1.78153
LITCHI026598	0.772671	0.766096	0.629571	0.515575	0.52838	0.575398	4.42003	0.459893	4.81723	0.878694	0.780239	0.950589	0.927446	0.858075	0.882099	1.00057	1.2274	5.01402	3.56313	0.574176	0.974255	3.91347	0.383153	0.428226	0.312322	0.689643	0.443004	0.68997	3.20265	0.712928	3.91707	0.468804	0.288108	1.01515	0.920495	1.06318
LITCHI026584	4.47425	6.07201	3.30358	2.57851	3.97212	2.77684	0.985281	1.13288	0.754359	1.91372	1.31145	1.3578	0.65891	0.56528	0.536312	1.00059	0.786363	0.68466	2.38728	2.21005	2.02061	2.18996	0.840427	2.18413	0.582282	0.887097	1.49017	1.46831	1.1823	1.73461	1.49479	1.81769	1.44362	0.767488	0.317067	0.495161
LITCHI026547	0.941554	0.741642	0.637557	1.17775	0.833153	0.955713	3.29264	4.70393	3.8379	1.31399	1.16858	1.07816	8.48773	5.70496	8.60782	9.0516	6.82738	4.90813	1.15123	1.02405	1.62831	1.26321	0.674863	1.93782	1.43917	1.69768	1.73175	1.34353	1.06094	1.90683	3.4687	5.00089	2.73209	17.8039	15.984	14.8307
LITCHI026542	5.09584	3.26113	3.23368	13.1895	10.3944	6.26422	24.5831	11.6648	20.0712	2.37067	1.39009	2.14133	6.46492	3.93575	12.6165	3.63387	1.83753	2.76028	16.0476	2.86224	2.77683	25.0417	4.15045	2.53518	6.27315	6.55214	5.24989	3.62847	8.15044	8.30699	3.89617	3.35198	3.81296	3.56715	2.98352	2.39404
LITCHI026534	1.79152	1.52476	1.11902	2.05522	2.25345	1.60544	2.12231	1.82813	1.98001	1.57533	0.981716	1.20303	2.07364	2.70676	3.19757	2.75219	2.36709	1.98571	2.04174	1.78073	1.63051	1.70891	0.892355	1.38503	1.69281	1.24777	1.18011	0.80434	0.836164	1.5179	1.04187	0.923096	0.95393	1.20011	1.77175	1.18195
LITCHI026533	0	0.201154	0.07325	0.308701	0.31456	0.427343	0.384639	0.103021	0	0.551068	0.641032	0.524321	0	0.098534	0.126274	0.079803	0.041312	0.062947	0.118406	0.141929	0	0.037281	0	0.290882	0.289708	0.171665	0	0.052712	0	0	0.470187	0	0	0.084162	0.138768	0.442127
LITCHI026531	23.665	27.424	26.7789	20.7872	26.8721	26.2303	26.2142	17.2167	21.4491	16.4256	17.7342	15.9179	8.22932	12.973	9.78816	22.9722	14.9806	13.5701	30.158	23.4913	29.5283	29.6218	19.0858	19.0981	19.5243	20.9643	15.3836	11.0106	18.9763	13.7772	16.4163	9.00894	16.8736	7.52295	6.78308	6.86876
LITCHI026518	3.12812	4.06012	4.8748	3.78432	2.56273	3.31425	4.83491	4.46537	6.44453	2.01601	1.90842	2.63573	2.78723	2.6244	3.15366	3.89261	2.84185	3.34758	5.95104	5.93487	6.2068	6.97402	5.32409	1.92482	7.39906	6.76497	8.08489	4.21708	5.23009	4.5435	4.71728	5.31249	4.62368	8.29961	4.9718	8.14382
LITCHI026493	7.98459	8.55175	7.76888	10.2071	9.00734	10.0391	3.3423	5.89327	5.03045	8.3256	7.9502	9.51669	5.42296	3.88136	5.62406	2.71634	3.60733	3.72345	4.38665	4.92257	5.37526	2.66574	3.59348	4.88336	6.53389	5.17784	5.17031	7.00085	5.59046	7.49503	4.27348	3.31935	4.25825	5.35622	4.50889	2.75542
LITCHI026475	1.24374	1.2597	1.49629	1.83597	0.82937	1.53861	1.59796	1.06099	1.26132	1.05367	0.303871	0.554036	0.653016	0.621755	0.964696	1.03034	0.308477	0.498441	1.22665	1.39538	1.55242	2.63524	1.35353	0.300194	1.39586	1.54574	1.3085	2.71637	1.88107	3.35818	3.18	3.73711	2.90985	5.56136	4.55032	3.10228
LITCHI026465	16.9736	22.2597	20.357	39.9512	28.5957	37.4966	24.2551	15.009	15.0227	12.5408	8.97121	8.442	3.57994	3.90407	8.82507	2.37483	2.20879	4.19294	30.2796	8.19128	7.78337	16.2417	6.7616	3.55067	25.1191	21.2548	20.2983	9.70577	14.7457	22.8278	8.92583	7.50467	5.62036	7.51804	4.49938	4.8744
LITCHI026460	2.20454	2.35771	2.09643	2.18727	2.47731	3.79201	1.6466	2.42984	2.17088	2.3922	1.97499	17.2901	1.34177	1.41526	0.902523	1.16499	1.3857	2.55496	1.83187	1.60875	2.62276	2.28746	1.89463	2.24824	3.00276	2.12343	2.50495	2.66317	2.60267	2.76732	3.10375	2.27516	3.05009	2.03014	1.00894	1.00481
LITCHI026459	30.8896	28.043	27.3566	30.4299	28.1189	27.1588	33.1167	21.816	28.9231	16.8327	21.3871	21.6575	13.2475	13.9023	8.17355	8.59203	16.8691	14.8703	22.5977	21.169	21.8132	29.9531	30.2235	21.7344	36.0502	37.4642	30.2903	21.9123	25.6906	26.1849	31.8045	23.5886	40.3276	15.2315	13.9943	13.1374
LITCHI026454	359.485	112.307	83.7968	680.143	170.942	226.722	506.732	239.755	187.18	251.787	146.395	168.985	206.382	133.992	133.953	157.856	95.891	84.2734	95.809	88.7849	90.0794	113.055	99.1723	133.351	82.2941	66.9423	63.1016	82.2157	70.2823	70.5241	312.921	63.5364	63.4193	59.6761	60.8242	52.3262
LITCHI026453	474.194	142.875	108.355	958.889	240.238	304.855	638.056	337.833	249.446	314.609	191.119	206.95	300.078	180.447	210.526	286.744	131.357	117.627	125.648	107.533	112.379	171.3	136.799	202.34	110.866	87.9538	82.3117	102.213	85.9524	91.58	451.01	97.4059	84.0529	71.1101	76.8387	60.6831
LITCHI026450	10.3404	12.993	10.4248	10.8588	7.61516	8.19458	12.5716	13.0049	14.4728	14.5985	18.4431	13.289	14.5085	15.0564	18.4835	21.9434	15.7269	14.3826	12.9497	10.8954	11.2396	7.73746	5.98716	5.75471	11.2258	11.0786	11.4484	8.13333	8.90981	8.10566	7.17788	6.9091	5.35648	14.2749	14.2573	12.0499
LITCHI026449	4.25491	4.57494	5.16132	3.50234	2.99353	3.13082	2.83254	4.43278	3.95447	4.30603	4.51081	4.11954	5.2126	4.78753	4.83786	3.39407	5.06343	3.6228	4.80653	5.46609	5.29971	3.51797	2.82702	3.25712	3.23366	3.74489	3.36096	3.91596	4.35189	2.96525	1.97409	1.75665	1.80689	3.56864	3.77699	4.27073
LITCHI026447	1.77164	1.60199	1.99334	2.07567	1.88458	2.29018	1.55195	2.20489	2.44144	2.58228	3.44946	3.22244	1.04865	1.97713	1.39761	1.0631	1.27327	2.14268	1.26442	1.59987	1.74648	0.984366	1.12411	0.885799	1.94285	2.01287	2.05163	2.29495	2.3676	1.85252	1.64454	1.55085	1.57087	2.15644	1.95226	3.21076
LITCHI026431	6.58739	6.54256	7.98437	6.07357	6.00611	4.7717	5.71139	7.28361	6.65982	5.97639	6.24669	4.89515	10.3416	9.89469	9.51324	7.57935	8.49337	7.75112	8.50283	8.71438	7.96756	5.83704	6.21161	4.67605	5.54079	6.2225	6.0202	4.90106	4.75519	4.56317	4.40499	3.66098	4.48585	6.84703	5.84872	6.94227
LITCHI026428	31.8793	31.3632	37.5457	35.4693	38.5196	35.1448	40.3404	37.2356	48.0485	20.7365	21.7357	19.0947	25.2703	26.8787	25.7871	34.9143	29.582	36.4888	39.7845	43.4853	37.129	45.7131	41.2832	29.8528	53.039	44.4041	50.5291	25.234	24.5654	32.3644	46.4106	48.6303	52.4259	42.9828	31.0299	33.435
LITCHI026406	1.39857	1.52141	1.67243	1.31441	0.85444	0.596524	1.18469	1.27379	0.956102	1.45394	1.24352	0.609008	3.12885	2.80413	2.88908	2.01595	1.5949	1.88827	1.49358	1.84386	1.49299	0.966501	0.819022	0.773058	0.606975	1.07749	0.851008	0.979555	0.888924	0.955337	0.481619	0.881464	0.542253	1.83294	1.04348	1.53596
LITCHI026398	2.43005	2.57878	1.97003	1.87778	1.72752	2.38102	1.88905	2.69162	2.74402	2.67334	2.12015	2.07054	5.47286	5.28862	4.39788	2.95161	3.48963	3.36844	2.94544	3.30346	2.61795	2.99362	2.67441	2.62951	3.31777	1.83724	2.31806	2.73546	2.85882	1.96701	1.74217	1.39401	2.89232	1.48612	1.95287	2.20127
LITCHI026379	0.41068	0.900967	0.452364	0.86594	0.297343	0.334155	0.457636	0.569458	0.605562	1.80424	0.22214	0.215649	0.275057	0.268179	0.307614	0.511006	0.391696	0.300751	0.664779	0.356445	0.46535	0.288328	0.909801	0.176021	0.141071	0.16212	0.195608	0.774006	0.9072	0.139506	0.176667	0.141613	0.146223	0.67837	0.356817	0.565165
LITCHI026377	5.7219	20.1612	23.7266	0.447587	1.46166	0.318518	4.26484	2.07834	0.809338	0.312691	0.578792	0.784635	0	0	0	0.039166	0.178362	0.121247	17.2947	19.7331	27.9939	2.91365	14.3339	0.237695	13.0925	19.3344	25.5733	1.12575	6.18821	4.07686	1.15036	8.04776	1.76271	0.585931	2.38139	1.69585
LITCHI026373	34.7263	38.1789	56.8474	27.1752	18.8534	32.1556	30.8028	26.4565	42.55	41.6964	28.2298	46.8726	15.2621	20.4641	13.1153	21.4578	20.7011	21.0108	34.9206	34.624	45.7941	47.9928	52.1409	20.2921	43.1489	47.2765	36.982	53.7403	65.5543	38.5136	38.6348	32.3609	28.5197	71.7924	50.2928	39.5653
LITCHI026356	3.2372	4.131	3.92223	1.93798	3.10908	2.38943	1.59282	2.04348	2.29782	2.27023	2.26963	2.16017	4.79919	4.18406	5.17334	5.26198	3.24548	3.50943	4.03478	3.63187	3.1767	1.97969	2.98613	4.63054	1.57942	2.04163	2.01524	2.36519	1.76635	1.63109	1.74632	1.96741	1.90082	1.53799	1.5896	1.91335
LITCHI026328	39.1838	31.3038	32.702	70.6729	72.3876	44.5386	26.9752	48.5122	29.4065	101.906	108.262	84.4958	39.5098	40.32	33.9795	31.5842	36.6949	30.3349	14.0378	15.2416	14.7455	23.1464	24.4853	48.2786	27.5995	18.2094	19.092	48.3396	39.5602	42.0505	25.1693	12.4892	15.4475	17.5433	11.5919	13.4897
LITCHI026321	7.11614	7.078	6.80874	4.41794	4.10186	4.71942	6.75443	5.63909	8.2161	8.45355	6.53446	9.72089	5.8905	5.82699	5.62709	7.96383	6.71784	7.93373	5.89109	6.48383	6.98251	6.65346	6.78255	5.84886	5.80145	7.89869	8.56652	10.1066	8.42515	8.12886	7.37508	15.3812	11.2427	18.577	12.69	17.8163
LITCHI026313	0.007291	0.147831	0.01527	0.051081	0.096149	0.130202	0.3529	0.408684	0.2373	0.002548	0.293537	2.96618	5.06913	0	0.007799	0.006732	0.011073	0.010184	0.138953	0.09906	0	0	0.023008	0.011122	0.028833	0.184266	0.456755	0.734589	0.436659	0.22489	0	0.083687	0.109277	0.20677	0.499565	0.29155
LITCHI026308	3.47572	4.41879	4.43022	3.77323	4.28981	3.23092	2.92455	3.55081	3.01498	4.18371	3.47992	3.65677	5.06112	4.49134	4.83341	2.96958	4.40419	4.13877	4.32777	4.07036	4.56747	2.53748	2.6888	2.7989	2.6752	3.29732	2.74936	2.52494	2.41197	3.37286	1.93732	2.22254	2.35392	3.74937	3.40486	2.55024
LITCHI026307	0.603817	0.834332	0.96298	0.65427	0.741447	0.706008	1.01265	1.12953	1.23502	0.590648	0.678043	0.290633	1.28285	1.41513	1.1728	1.66787	0.858799	0.767941	1.50348	1.13921	0.917273	0.95603	0.831524	0.89209	0.971126	0.761715	0.750465	0.286513	0.606364	0.658788	0.495164	0.62401	0.565259	0.700284	0.568143	0.5653
LITCHI026296	5.71015	5.97465	6.0907	5.77863	6.92078	8.91651	2.77909	4.22771	3.79472	5.28759	6.24463	6.43508	3.03973	3.061	1.44678	1.74323	3.5763	3.26727	4.04734	5.43115	4.1241	5.8863	7.40788	6.03611	5.76613	5.46048	4.85908	8.07412	8.85112	9.39996	7.42512	4.88515	8.00255	4.38256	2.69317	3.1991
LITCHI026284	14.1333	10.8181	14.7738	11.0641	12.3725	13.3309	20.528	16.6391	14.16	3.51716	2.60857	2.72951	6.47354	7.26638	8.49293	9.69696	7.10131	7.08816	14.4353	9.55383	8.65074	9.6687	5.82657	7.21315	6.83769	6.55056	8.92128	4.05591	7.66693	6.19754	9.55159	9.08272	7.2964	5.86125	3.50163	6.51446
LITCHI026276	10.335	9.23758	9.2769	15.6141	15.4627	7.33329	8.35899	24.2917	18.7589	17.712	23.9811	14.232	21.8882	21.891	30.1822	48.3464	37.9135	31.5849	9.33734	9.97405	8.01714	8.79118	10.2245	13.1374	2.7152	1.91902	3.85929	1.50051	2.18481	0.991411	8.36711	1.80097	3.21546	1.25732	2.45042	3.40528
LITCHI026274	0.085594	0.041152	0.038966	0.058961	0.327784	0.04009	0.141217	0.140925	0.121364	0.289593	0.264507	0.051959	0.566119	0.51293	0.309932	0.492031	0.336305	0.622913	0	0.091779	0.083184	0.124443	0.100685	0.10295	0.046607	0.056809	0.04531	0.101268	0.091636	0.040522	0.09751	0.051357	0.108644	0.044249	0.099854	0.096111
LITCHI026272	7.48664	4.52192	8.02771	0	1.21058	1.37017	0.788138	1.49113	1.31668	1.3014	1.25308	3.15654	1.47355	1.26375	0	0.986856	9.04344	9.95733	0.976139	1.52009	2.10224	1.54447	1.48117	1.4259	1.74148	1.82545	8.09048	0.690725	2.31808	1.25193	1.81693	0.541386	1.89169	2.00084	1.68571	1.29394
LITCHI026247	2.60934	1.88874	1.44351	2.10173	3.54452	1.3612	2.06149	3.00226	1.61595	2.07748	2.12193	1.72765	4.58475	5.0075	5.38621	3.86757	3.76299	3.15097	2.58237	2.2601	1.76357	1.67234	3.35184	7.8301	0.844339	0.889838	1.32459	1.25176	1.03471	1.39135	2.83823	1.91913	3.00762	1.81123	1.87289	1.76086
LITCHI026243	0.556354	0.424439	0.542533	1.02358	0.705831	0.579248	0.716114	0.610809	0.411334	0.834282	2.5764	0.229756	0.804469	0.729522	0.609259	0.583509	0.892918	0.349956	0.572405	0.775837	0.5612	0.676871	0.278187	0.656744	0.595959	0.256058	0.465891	0.126917	0.292689	0.150561	0.459167	0.238956	0.775421	0.656438	0.629311	0.351835
LITCHI026222	0.179223	0.590481	0.53648	0.265683	0.260567	0.695391	0.30387	0.432868	0.446787	0.237933	0.289712	0.368068	0.139151	0.301311	0.18549	0.270014	0.220603	0.277344	0.376171	0.744811	0.690207	0.434851	0.799049	0.168047	0.476911	1.04195	0.912214	0.63301	0.799112	0.881834	0.57782	1.10282	0.556557	1.36692	0.890834	0.869043
LITCHI026220	6.11847	8.19705	4.02062	4.17983	6.83504	5.79816	8.64714	7.15993	13.7384	5.20937	9.6872	4.12894	7.98649	5.23474	4.44445	4.35322	6.61928	5.36362	9.4489	9.47399	8.62417	19.4139	13.2009	10.1167	6.21981	4.66609	8.82352	4.35678	5.23752	3.56549	13.3123	4.98114	2.48925	9.1006	6.1087	6.94452
LITCHI026187	3.59934	4.40107	4.087	3.26576	2.99649	2.54371	2.57723	3.90698	4.00488	3.72364	3.61547	3.94207	6.72805	6.31496	5.31966	3.95262	5.71254	5.76001	2.6361	3.55882	4.06551	2.67211	2.6047	3.02885	2.8088	3.57607	2.62633	3.13206	2.98132	3.09618	2.59104	2.24112	2.27682	4.11326	4.67585	4.31952
LITCHI026178	1.78138	4.16518	3.30049	1.97433	0.007017	2.07701	3.26839	1.34218	4.67077	0.029311	0.049428	1.15695	0.156672	0	0	0.25518	0.096622	0.288502	4.44628	4.80781	5.41793	4.79564	3.83851	0	5.84406	6.99521	5.46588	1.26916	1.51735	2.91869	2.62019	3.6697	6.1192	4.11915	3.70138	3.09558
LITCHI026177	6.94111	7.32574	5.42199	5.01083	3.79376	6.59259	5.90591	6.11365	7.25773	5.66279	5.79717	5.67983	6.56557	8.34999	7.71682	13.5726	7.70421	8.23755	7.45051	8.52511	6.94874	8.53344	6.25998	5.37107	5.40827	5.08361	5.81915	2.67553	3.89875	2.85487	3.76657	3.82879	3.197	3.14663	3.65577	3.9038
LITCHI026175	1.01242	1.14272	1.03908	1.41203	2.57692	0.827484	2.73848	1.55439	1.56926	0.613727	0.455791	0.495163	0.517254	0.572771	0.817037	0.487001	0.521203	0.754833	1.19038	0.910749	0.998679	1.17182	1.40685	3.22689	0.604107	0.486634	0.620361	0.542752	0.944787	0.615232	0.711167	0.433392	2.14099	0.423344	0.345234	0.238949
LITCHI026172	2.46671	2.19262	3.35277	1.1241	2.27115	1.70007	1.30646	1.76378	1.89739	2.7835	4.56064	2.69751	2.36648	3.89943	4.90107	3.46718	4.89644	2.5544	1.43738	1.55914	2.12782	1.79396	3.95779	2.18017	3.3108	3.3154	3.73682	5.54761	4.94011	3.65067	2.22573	2.53068	4.17182	2.03582	2.84648	5.59684
LITCHI026168	3.23387	0.187541	0.621706	1.6524	6.3775	3.41704	2.32735	5.11165	5.66312	4.39902	5.35508	5.58065	5.53187	2.12058	4.2303	2.47257	0.666393	6.32761	0.440677	0.672877	0.026557	3.54308	1.07752	1.34811	6.87571	1.12919	1.23712	1.22782	3.07237	1.39782	5.00967	6.85785	6.27401	5.91059	4.8522	6.27519
LITCHI026160	6.09589	5.87897	6.39608	4.51145	5.35616	3.58427	3.09493	5.01141	3.46312	7.1069	7.54834	7.79053	7.44081	6.10921	6.11742	5.5058	6.34207	5.86533	2.63335	3.79087	4.23408	3.37203	3.27762	3.26979	2.73458	2.57848	3.11112	6.3297	5.52015	5.65733	3.34432	2.69067	2.1736	5.00739	4.34485	4.72995
LITCHI026129	18.9899	22.0352	21.5857	12.3753	12.5198	8.48614	12.4692	12.32	15.5249	16.3321	16.6021	18.0216	21.1741	20.5447	21.0899	17.2383	16.3678	16.4413	19.0809	23.7307	24.9058	12.8212	12.6557	13.3995	12.2442	11.4916	10.4912	12.3597	13.3657	9.14918	8.8706	6.68347	8.26726	11.2529	15.8193	12.7567
LITCHI026128	13.2017	11.4473	15.2077	7.33122	15.4554	14.5385	26.867	22.0033	27.4385	15.0913	13.1521	12.3888	17.0988	17.4069	13.4281	10.9167	12.474	13.4701	14.6724	11.8196	12.0218	24.9671	15.5595	14.7202	14.1827	17.474	22.5483	24.0238	15.602	24.6767	32.845	34.3785	24.8168	34.6685	23.6417	25.6865
LITCHI026124	1.50107	1.39324	1.72744	1.90251	1.7224	0.788263	1.80702	4.22432	1.22714	0.612189	0.392735	0.59702	1.30416	1.4063	1.09081	1.23177	1.35682	1.20481	2.54125	2.54366	2.20317	1.14727	2.49622	1.99893	2.21031	2.14408	2.09392	2.02803	0.825604	3.09396	4.29885	4.21059	3.30734	5.11735	2.40769	2.07729
LITCHI026120	3.38549	3.1534	3.56232	2.231	2.68681	2.29473	5.47944	6.78798	6.80645	1.19667	2.37997	1.15733	9.34943	8.13643	6.83356	5.24224	7.87568	7.26436	5.92901	6.63995	6.31263	5.39795	6.23824	6.29608	4.48885	5.42184	6.00815	1.4715	2.43413	2.42447	5.72093	5.01063	7.0591	5.65064	5.98439	6.23431
LITCHI026078	0.597331	0.40586	0.772957	0.584755	0.706228	1.0547	0.642253	0.633889	0.708648	0.923204	1.5798	1.2256	1.43907	1.56113	1.45434	0.606775	0.993623	1.4984	0.705945	0.881107	0.770532	0.674543	0.626638	0.595271	0.731639	0.351427	0.708074	0.974759	1.23435	0.983871	0.356586	0.538257	0.662432	0.707182	1.17553	0.995843
LITCHI026076	4.05511	1.82592	1.59048	3.27325	8.58993	1.80473	0.963104	2.22554	0.464217	8.02638	10.1709	7.7518	5.04556	5.57941	3.22558	4.89367	4.33734	2.05276	0.665999	0.908679	0.659454	0.977158	1.65606	9.41108	0.606376	0.357661	0.491035	1.57247	1.05873	1.09029	1.48449	1.45336	1.02516	0.239542	0.283518	0.306918
LITCHI026070	3.22035	1.66093	1.76641	2.8588	8.11151	1.96543	0.473816	3.00082	0.556499	8.55995	8.51731	4.40081	4.80175	3.57473	3.4168	3.83201	3.63142	2.23451	0.654937	0.789338	0.457662	0.649236	1.16451	8.20756	0.53146	0.589966	0.37935	1.28876	0.641459	0.638208	1.59889	0.412328	0.844041	0.246998	0.308395	0.19688
LITCHI026063	5.38416	5.98167	5.24033	5.31017	4.14381	3.04045	4.51196	5.76894	5.29052	6.98508	7.96171	6.75441	11.9337	11.3497	11.2133	10.6265	10.8984	10.6561	4.50596	6.31129	4.76985	2.05491	2.35516	2.45919	3.82251	4.00056	3.74738	4.39749	4.21823	3.62487	2.66063	2.87155	2.06401	6.31354	9.01051	8.93157
LITCHI026061	0.798191	0.944104	0.893367	0.648282	0.564773	0.267706	0.641849	0.988296	0.938418	1.06733	1.33684	1.02841	1.1757	1.04892	1.19008	1.43331	1.56836	1.53899	0.70156	0.689593	0.951418	0.361267	0.497016	0.414285	0.579548	0.834955	0.728151	0.88281	0.728064	0.698348	0.537123	0.430491	0.370588	1.22342	1.1338	1.42888
LITCHI026054	0.887873	0.619411	0.820839	6.17783	2.41372	1.63853	2.10255	3.98171	4.42339	1.11273	1.73584	1.81006	1.67445	1.51412	4.37116	2.50419	0.603906	1.03328	2.69216	3.35033	3.57911	1.18987	1.53903	3.65386	2.25811	1.73762	0.729703	0.47182	1.12928	1.13722	1.801	0.29201	1.12614	1.75651	0.990053	1.14423
LITCHI026051	0.557806	0.983077	0.773398	8.75559	2.41068	6.62775	4.22926	4.80197	2.79199	1.57632	1.21356	1.16268	2.21133	1.44193	1.52436	1.23756	0.959479	1.90994	2.43142	1.06361	1.59735	2.70104	1.80874	0.800304	8.06467	3.87405	4.75085	2.81093	1.42543	6.22784	3.61133	1.2319	1.7138	9.03916	7.04274	1.75833
LITCHI026044	0.433874	0.237203	0.350033	0.486738	0.671208	0.129442	0.096704	0.186642	0.09997	0.38342	0.375312	0.284022	0.028261	0	0	0.024169	0.045273	0.090599	0.22289	0.294502	0.147419	0.115381	0.041788	0.059357	0.18843	0.121873	0.123865	0.320401	0.021181	0.267864	0.192527	0.03386	0.067308	0.394067	0.147261	0.160965
LITCHI026028	0.796368	0.833698	0.733962	0.705742	0.534173	0.846904	1.01397	0.733744	1.04122	0.6002	0.421561	0.630889	1.14386	0.996791	0.883476	0.331688	0.737263	0.526818	0.776654	0.511524	0.695107	0.393508	0.825712	0.603075	1.27265	1.01893	1.41644	1.14792	0.361956	1.09766	1.12281	0.833826	0.744459	1.78999	0.854505	1.74812
LITCHI026004	16.4248	17.9608	16.284	13.1775	10.3773	11.5107	10.1033	12.7636	12.5868	19.865	20.2428	20.2823	21.3443	19.4258	18.875	15.3639	18.2067	16.8479	9.41354	13.5612	13.0452	6.73043	6.48132	5.67656	10.7206	10.9703	11.0293	16.751	15.3918	15.2029	8.38564	5.74617	5.89738	19.0575	17.2975	15.8701
LITCHI025998	1.79729	0.714337	0.456502	1.58987	2.16769	1.35562	0.941812	4.03484	2.012	1.4709	1.63133	1.93817	2.8958	4.07034	1.26859	1.5981	3.40556	1.75258	3.67069	5.70148	3.13915	2.30134	1.77378	0.591776	3.13336	3.3209	0.374369	2.24739	2.70403	6.19056	2.19675	1.10047	2.13678	2.29605	5.5078	1.90884
LITCHI025988	30.8299	30.3255	23.023	33.7509	32.3146	38.3724	12.0396	13.3141	12.2342	42.4622	33.7529	42.4508	9.25427	8.33715	10.2336	10.238	9.19548	8.52043	17.2096	18.0955	15.8358	16.1433	15.3712	15.1738	14.3758	11.6699	10.2996	24.8804	18.4939	30.2824	16.0754	10.2181	14.0488	5.65435	4.06083	5.12607
LITCHI025987	77.9698	66.6829	64.2368	89.7446	78.8627	95.8054	22.4111	23.466	21.0398	87.5266	73.8754	81.3367	21.9771	13.1726	17.1339	19.9362	15.269	13.2845	29.908	33.2462	31.9034	27.9328	30.0777	32.1519	24.4445	24.0459	27.399	62.5502	43.8162	72.6024	25.0436	25.5601	14.5537	8.00009	7.98061	6.7239
LITCHI025980	6.64114	8.15849	4.74073	5.43546	0.74575	17.5144	1.84112	1.56894	2.74199	4.14954	0.745424	4.22358	1.46008	0.393747	0.586966	2.98726	0.519189	0.743162	3.99383	2.05697	3.04919	3.5687	0.932305	0.379582	0.432338	0.618769	1.40748	0.755695	0.4423	0.168866	0.605912	0.299833	0.063486	0.811048	0.323341	0.261257
LITCHI025952	1.41932	2.06815	2.08242	1.1833	1.23148	1.56908	0.939606	0.558769	0.588898	2.46029	2.84928	2.10969	0.078242	0.122504	0.268623	0.457995	0.129801	0.310777	0.811525	0.345996	0.711478	0.849145	0.838826	0.717388	0.703757	0.858099	0.404301	1.09289	1.00648	1.40633	0.758363	0.444742	0.670644	0.533431	0.646232	0.021126
LITCHI025932	1.50598	0.999102	0.78096	0.943886	1.025	1.6264	1.23234	1.48612	1.02574	5.19265	4.83438	1.60677	0.282105	0.69582	1.34234	1.4421	0.246793	1.37908	1.03125	0.767274	1.15108	1.62637	0.642145	1.85847	1.87893	0.768238	4.63059	1.11041	1.20832	1.90387	1.53672	3.0883	0.814002	0.658582	0.482176	0.308105
LITCHI025929	0.43046	0.450968	0.939824	0.516613	0.385372	0.56438	1.17114	0.562379	0.66056	0.077641	0.075238	0.03897	0.424585	0.495916	0.498418	0.374942	0.429856	0.425818	1.11176	1.03046	0.777865	1.11121	0.825063	0.237057	0.71249	0.628193	0.923163	0.266617	0.306928	0.44247	0.555168	0.515848	0.559062	0.662778	0.823763	0.493582
LITCHI025897	20.8849	16.9912	21.1942	12.4735	10.7882	11.6116	14.6058	16.0001	15.9622	18.0484	17.6936	19.9681	32.554	30.9774	25.2551	15.5264	26.9199	25.506	19.0699	22.5968	20.9758	15.0899	15.534	18.8424	15.1829	15.2623	14.7492	17.0262	17.8948	14.1169	11.5272	10.7271	13.0335	17.2816	26.1185	20.2188
LITCHI025895	1.67243	1.66281	1.18044	1.65396	0.788434	1.22787	1.44475	1.28691	0.981023	2.6271	1.27263	1.54417	0.616425	1.02481	0.676789	1.07752	0.785717	0.611425	0.52648	0.519882	0.822954	0.736961	0.73506	0.97721	0.748144	0.697325	0.753724	1.81034	1.63883	1.28129	0.68637	0.609559	0.577316	0.939607	1.01025	0.79405
LITCHI025887	0.760388	1.21448	0.739403	0.124805	0.379586	1.5314	0.986015	0.593131	1.465	0.246941	0.053669	0.692033	1.20199	0.773911	1.04879	0.387417	0.189538	0.398884	1.27369	0.476571	1.83365	1.13457	1.03053	0.619618	0	0.128418	0.121525	0.374893	0.26786	0.129562	0.435185	0.282887	0.121272	0.284935	0.292041	0.088831
LITCHI025879	8.94152	10.0878	9.60704	9.88734	10.8049	11.6602	7.92195	7.18508	7.61879	10.7884	10.6193	10.18	5.0042	4.95679	4.99087	7.39289	6.2382	6.55938	7.56218	7.18952	7.66923	10.1605	9.28237	7.71561	10.3123	9.15032	9.08301	11.6303	12.1587	11.3057	8.50939	10.025	8.79713	8.00136	6.09938	6.13714
LITCHI025875	13.5067	13.6372	13.404	29.1612	37.6369	13.5725	9.07056	15.229	11.8623	21.6861	30.6774	18.569	33.4865	29.1135	30.5565	13.5289	12.5258	17.4803	5.14698	6.31029	4.03317	8.67308	9.16442	5.46607	14.1505	12.7877	8.6935	20.4354	25.5991	8.39101	14.0459	7.59252	6.84784	11.2993	8.71499	5.68492
LITCHI025865	4.81018	4.90923	3.94511	2.69543	2.6085	3.33415	3.133	4.07048	4.47788	4.58903	4.82933	4.07031	4.55822	5.56201	5.25437	4.13604	6.12167	5.83017	3.17401	3.09993	4.36312	2.44062	2.1914	1.45937	5.26192	5.02766	4.28909	3.33187	4.13788	3.39847	2.0037	2.12752	1.44742	4.89294	4.40319	3.83839
LITCHI025860	0.287802	0.416791	0.427425	0.42277	0.645992	0.55363	1.27249	0.639842	1.51608	0.154467	0.282038	0.374061	0.216424	0.36598	0.213486	0.244477	0.146709	0.399176	0.352338	0.464022	0.288194	1.18383	0.64378	0.997657	0.5384	0.265676	0.395366	0.214676	0.667706	0.300875	0.322507	0.341644	0.554294	0.291972	0.21122	0.428401
LITCHI025856	5.69873	7.92347	7.31329	5.08808	6.8276	7.29591	1.43441	2.27006	1.14572	12.0784	10.4918	12.256	0.891976	1.12419	1.13112	1.5454	0.968653	0.823086	2.61557	2.35953	2.18803	2.00608	2.9935	2.17874	3.48728	2.07552	4.04824	7.98808	6.21608	6.07407	1.82465	2.8896	1.73772	1.37824	0.499894	0.980788
LITCHI025849	0.792569	0.947929	0.791732	0.66216	0.714568	1.08838	1.77269	0.94785	1.47089	0.63159	0.718903	1.02063	0.777654	1.10757	0.669055	0.601302	1.11753	0.96198	0.806135	0.910954	1.15964	1.19017	1.42467	0.820466	2.08599	1.75331	2.21774	1.53306	1.08869	1.57854	1.52338	2.21109	2.15283	1.94526	1.76309	2.19531
LITCHI025843	1.37011	2.33933	1.98877	1.19942	1.79932	2.07351	2.87986	1.66979	3.04134	1.20485	1.20944	1.44284	1.92895	1.95997	1.37681	1.24841	2.11363	2.31854	1.87648	1.96726	2.26608	2.61574	3.21433	1.94547	4.28017	3.64614	4.05281	2.60824	2.13629	2.43323	3.19003	3.52306	4.35729	4.15069	3.90645	4.86811
LITCHI025832	1.34989	0.863612	0.575242	1.05309	0.464374	0.684332	0.32464	0.917534	0.350271	0.506655	0.655231	0.844444	0.491548	0.731987	0.469038	0.499734	0.254027	0.195218	0.341859	0.250641	0.330842	0.389268	0.641126	0.704537	0.589315	0.400509	0.437758	0.657179	0.621695	1.15586	0.467891	0.503295	1.29195	0.539797	0.16642	0.300082
LITCHI025825	1.58182	0	0.66403	0	2.04719	0.696841	0	5.87998	2.55979	7.19837	3.64706	1.22402	0	0	0	5.72316	0	6.06439	0	2.32121	3.0305	4.52739	3.31027	0.614471	2.60152	1.66433	1.60304	6.10277	5.70211	4.08981	3.53337	2.23588	0.977133	0	2.04738	1.86138
LITCHI025822	20.4278	27.1816	27.5471	8.59408	11.9691	14.6315	5.68549	1.56538	2.01625	9.17031	9.6654	15.8595	0.667508	1.00016	0.185962	1.23017	0.746908	0.52119	15.5616	17.7517	15.4208	14.8417	10.6191	7.18863	7.69739	7.24887	5.74513	13.0518	28.6796	14.329	2.83482	2.14412	5.33486	0.05745	0.608513	0.412699
LITCHI025774	18.9661	24.4294	22.7809	19.3045	25.0107	20.3175	14.7494	11.1697	11.303	17.8534	21.644	22.5116	8.16963	9.60035	13.1624	9.72903	9.21423	7.94853	13.5744	13.2367	14.9376	13.9602	17.9905	17.5154	18.959	19.5309	20.4767	22.8661	25.0908	24.4364	18.3383	27.4229	18.6401	11.5807	8.95563	11.6577
LITCHI025767	17.4666	14.0377	13.7847	9.77616	15.9418	9.81079	21.0425	28.7742	27.4536	7.42932	10.3605	8.53106	60.9554	48.7841	56.4483	32.959	44.914	40.9484	36.1456	39.7946	27.2368	19.3435	29.6051	52.4848	23.1367	26.607	25.1094	10.5388	13.3103	11.3165	23.9041	28.1736	29.0017	28.2202	32.7667	28.9982
LITCHI025752	2.68478	2.3294	2.55189	9.03163	6.95218	3.64762	12.2336	8.51179	6.57751	3.83374	2.27275	1.7243	4.87841	2.77753	7.76037	2.17442	1.87802	2.23242	8.62793	2.86975	3.2975	10.8836	3.82788	3.23174	4.61363	2.54755	1.87264	1.85255	4.72426	5.69362	4.1873	0.863535	1.11459	2.70444	2.14195	1.3331
LITCHI025747	0.116239	0.034357	0.196108	0.749658	0.259347	0.526405	0.079807	0.194303	0.394885	1.247	0.53037	0.071996	0.236741	0.222209	0.354642	0.228652	0.809912	0.648743	0.270462	0.322452	0.254653	0.094374	0.247413	0.211185	0.120075	0.11083	0.129549	0.207086	1.03728	0.218107	0.178424	0.691288	0.204984	2.48286	1.57739	1.07215
LITCHI025738	148.902	167.688	174.213	136.336	115.713	184.15	154.926	129.915	149.485	100.104	84.0595	122.042	113.287	101.731	129.732	103.846	95.4079	112.396	115.007	157.134	131.003	134.535	129.311	87.3432	244.604	217.403	274.55	245.722	181.092	234.655	193.209	222.438	164.731	247.988	200.447	206.291
LITCHI025715	6.9894	7.54161	7.52829	4.39655	6.12459	5.81036	3.32102	4.54197	3.43796	7.31283	8.58846	7.66194	4.98771	4.02277	5.36262	3.31839	4.52552	4.39797	4.38688	4.79575	4.71418	2.84877	2.53175	2.39917	2.73809	2.93662	4.22178	5.03618	5.36439	5.8248	3.77519	2.02191	2.2473	3.33246	3.05247	3.38408
LITCHI025714	6.2613	6.43462	4.16976	8.66973	9.47576	6.31759	8.52649	8.45236	10.3823	6.55673	5.93496	8.1045	9.59096	9.14638	7.74272	10.8184	11.1001	10.4767	0	0	0	6.24325	6.84256	0	8.1119	8.64652	9.27154	7.24021	7.34804	7.64902	7.52291	9.97685	7.12787	12.0763	9.96006	10.519
LITCHI025698	0.986558	1.21708	1.05401	0	2.76145	0.779088	0	4.89089	0	1.10513	0.716185	0.7489	3.21909	1.85825	5.2923	2.21818	1.78538	1.86464	4.80947	1.43984	1.53341	0	0.960304	1.52699	1.14464	1.55958	1.66292	0.746968	1.01933	1.25475	1.29013	1.15264	1.10437	0	1.37872	1.44608
LITCHI025695	1.08082	1.43289	1.43802	1.2185	0.488441	1.05537	1.8456	1.20678	1.87658	0.524404	0.491581	0.588607	0.826916	0.5283	1.22696	1.30715	0.607774	0.969892	1.55616	1.58117	1.21246	1.65506	1.41625	0.492486	2.2064	1.88144	2.82851	1.3643	1.1057	1.39447	2.37146	3.00889	1.99664	2.54546	1.57187	2.39196
LITCHI025681	3.86711	5.45101	3.62268	4.6729	5.19205	4.84203	5.01288	5.32983	7.40889	4.02994	4.08318	3.38876	3.78399	4.75881	3.40707	3.0933	7.14665	5.40823	4.11819	5.50387	5.38111	5.23302	6.71888	4.28562	7.25388	6.59048	5.81452	6.49491	6.25865	5.97584	6.25921	7.91727	9.99534	8.41735	7.24942	9.24683
LITCHI025645	2.26198	2.43224	1.24692	15.2704	21.4153	6.08935	58.5568	22.0705	27.3318	7.32336	2.51605	1.92951	6.35819	6.28543	17.4573	1.37604	0.323678	2.37149	30.4347	5.37381	1.17895	44.4742	5.34449	1.55676	5.79201	6.24104	4.02284	0.81172	16.6284	7.15031	1.63248	2.49956	1.73048	1.26421	0.376559	0.863381
LITCHI025643	0.432371	0.704506	0.820254	0.440998	0.240438	0.364003	0.135667	0.447115	0.254667	0.265655	0.429807	0.383408	0.209994	0.388668	0.345386	0.137339	0.306	0.207885	0.284428	0.239271	0.238718	0.174163	0.271165	0.234573	0.260159	0.174783	0.316152	0.419995	0.693375	0.333749	0.216462	0.1395	0.217304	0.123138	0.220292	0.194326
LITCHI025638	0.532456	1.12977	0.750136	3.03045	1.13074	1.8928	3.36945	1.43562	3.21449	0.342244	0.087238	0.222448	0.362331	0.34043	0.347475	1.44524	0.362101	0.686497	2.46441	1.67155	1.99871	2.77266	1.62454	0.599513	3.69214	3.67932	4.05397	0.164434	0.450466	0.455157	1.14841	0.896733	1.32076	0.874876	1.27676	1.17051
LITCHI025635	4.65757	5.12147	3.93001	4.09426	4.48578	7.78366	11.0718	9.18749	10.1169	5.80542	5.71495	4.95881	9.62643	8.99206	10.7654	9.96184	10.0224	10.6593	5.66883	5.16194	5.76899	9.52207	7.95255	7.35622	8.3794	8.5673	8.84579	3.67457	4.24823	3.10075	4.24018	7.29871	5.31154	4.99717	4.487	4.9748
LITCHI025628	16.4785	13.2004	11.3095	12.4325	17.7377	13.1872	12.2574	17.8354	15.281	19.2351	17.7689	15.6805	29.8832	28.2483	24.84	16.6593	24.1231	22.386	13.8073	17.6463	15.048	11.8008	14.8403	21.7841	12.1265	12.8469	10.3746	14.2239	16.2318	11.9054	12.8149	10.6741	12.738	15.9678	18.2828	16.1963
LITCHI025616	10.9193	14.9102	15.3794	17.4136	18.213	15.9745	5.15655	4.46289	5.38411	23.3745	17.0441	18.9397	2.8482	3.70088	2.39462	3.93835	4.70442	3.26709	7.2818	7.54992	8.9159	9.44958	12.1343	4.40901	7.98932	8.55995	8.24744	21.7833	16.1383	17.97	12.1526	11.6362	7.75216	5.44429	3.03346	3.5579
LITCHI025610	80.1501	66.4477	66.0807	95.3019	88.062	105.417	27.6808	32.9657	25.068	81.2018	91.9868	91.8039	13.2477	16.7485	15.4923	27.9457	16.5533	10.7416	20.8505	21.3283	21.3327	32.8997	32.1678	29.8415	31.4915	31.61	28.0732	92.0117	81.8537	101.505	57.7597	56.2518	39.3915	19.7234	14.0194	15.0528
LITCHI025608	2.69674	2.87669	2.96736	3.12338	2.94917	3.76875	8.55299	6.72405	3.90488	3.13627	1.97208	1.43475	6.68657	7.60182	7.74972	7.36768	5.1445	4.48528	3.54187	2.64824	5.41774	3.66865	4.38209	4.26779	2.73665	3.0081	2.14707	2.72699	2.72665	1.85031	3.77535	3.89256	2.83892	4.98141	4.35364	3.92457
LITCHI025607	5.20585	4.65623	4.63535	3.12278	3.45607	3.01665	3.9592	4.9254	5.17403	4.41127	5.68171	4.29238	6.84502	8.13434	6.63393	7.0457	6.73189	7.13752	4.29002	3.90154	4.59182	2.04769	2.80469	2.24241	3.49423	4.08568	3.93498	3.86943	3.78656	3.76157	2.08612	3.12828	3.13809	5.55124	6.44366	6.22617
LITCHI025591	0.616974	0.556764	0.663493	0.460112	0.842308	0.33216	0.573295	1.02833	0.651566	0.738697	0.692521	0.839049	0.558706	0.438465	0.515088	0.628337	1.1156	1.0367	0.82203	1.08222	0.645826	0.591903	1.20055	0.631046	1.49937	1.1661	1.08853	0.938954	1.26288	0.991379	0.869107	1.28041	1.64043	0.978724	1.49954	1.24751
LITCHI025590	11.3354	15.1772	14.4494	9.39049	11.8433	12.0607	6.80066	8.09998	7.43426	10.5662	12.5477	13.319	6.59089	5.66982	5.36309	4.69204	6.21456	6.24837	8.93782	10.6911	10.2008	10.5851	10.6797	8.73618	12.0182	11.9621	12.1893	15.5608	14.63	14.8381	11.7757	10.5829	11.2418	6.75084	6.60496	6.88678
LITCHI025585	9.06597	10.0263	10.8202	3.73177	4.71102	8.69075	7.67593	5.88065	9.47532	2.88164	3.25976	2.85796	1.7747	1.63096	1.59256	4.30682	1.62067	3.09726	8.19009	6.7987	7.84945	10.4365	8.39973	4.29172	9.67101	9.87934	13.7166	4.4638	5.51005	5.90234	6.88808	10.0717	6.25199	4.59896	2.68105	4.26931
LITCHI025584	9.10637	7.33722	7.04356	6.99289	7.4462	10.1244	14.9936	22.8227	17.7156	11.4159	14.6146	8.97377	22.9604	17.9028	25.8956	32.7463	23.6025	23.0506	6.58059	6.70193	7.82884	8.86407	8.74507	11.642	9.23109	9.73714	9.34348	7.60398	6.71311	7.13011	11.0866	9.98306	6.25508	8.67777	8.59515	8.80559
LITCHI025582	1.50205	1.34205	1.787	0.774221	0.874833	1.47752	1.88666	2.34869	2.22381	0.848622	0.786076	0.725132	1.89084	2.83177	1.6717	3.02854	2.48168	2.20353	1.57491	2.10557	1.85508	1.98055	2.47315	1.35212	3.78216	3.49882	3.35963	1.91506	1.99302	2.50431	2.39268	2.7676	2.44306	3.72567	3.08714	3.6457
LITCHI025577	10.7139	16.5566	15.2631	11.7608	11.281	10.7348	12.5754	24.2163	17.4226	12.2888	7.40355	19.7999	11.1943	11.2044	12.8166	15.5926	24.2332	12.4756	9.46211	13.7726	17.5616	20.1153	14.6483	16.2283	14.4571	18.6259	8.98763	7.71442	4.07507	10.1112	14.8488	35.143	21.78	16.2469	5.24397	10.8864
LITCHI025527	168.44	177.259	151.815	209.4	193.741	260.916	133.075	95.6018	120.759	211.264	213.096	254.555	60.1871	63.9998	51.9564	55.7596	58.664	62.0798	141.989	141.5	151.105	195.273	169.277	124.464	170.81	159.055	145.994	265.821	268.745	230.681	165.056	125.362	180.202	74.0533	83.4378	66.5523
LITCHI025508	6.7661	10.3569	7.28777	5.14942	3.69518	8.2226	5.55683	3.36686	2.40336	5.70634	3.89228	5.55267	1.65924	1.6481	2.18107	3.68641	1.0547	1.55212	5.42799	8.01124	7.81448	4.58046	6.60035	2.99216	7.13172	5.18914	8.18343	10.3182	8.076	8.0709	5.97152	11.4978	5.27813	3.59715	2.93463	2.60703
LITCHI025506	4.32558	4.00772	4.95056	1.70018	2.62478	3.01846	1.35664	1.41487	1.9822	1.4076	2.03479	2.43825	1.11885	1.17517	0.903673	0.603152	0.430082	0.502857	3.61137	2.57226	2.49808	2.40281	2.23043	2.17859	1.42556	3.89902	3.38217	2.44848	2.59694	4.23228	2.6078	5.013	3.10151	1.35048	1.32418	1.36072
LITCHI025500	2.92818	2.92585	2.95013	1.07242	1.70097	1.42413	3.81773	2.88895	5.65646	1.55058	2.17149	2.36568	5.08988	3.94548	2.65478	2.88869	4.50287	6.51769	4.1294	4.33841	4.91416	5.78282	4.29967	3.42738	2.82495	5.42216	7.14704	1.47378	1.61105	1.51901	2.02068	2.77096	2.78812	7.87978	4.43958	6.99688
LITCHI025446	1.41647	1.37195	1.20182	1.28246	0.825027	0.654635	3.42115	3.69226	2.59855	1.40467	1.13204	0.806532	6.29821	4.85105	5.04372	5.11024	4.54493	4.82749	2.45335	2.78698	2.35102	1.48407	1.32008	2.25042	1.27783	2.6672	2.1348	1.00146	1.24947	1.015	1.44761	1.84947	2.50692	5.44961	6.38078	6.74803
LITCHI025436	2.61489	3.32899	3.30654	5.4054	1.13816	3.55563	4.57456	1.70771	2.94728	1.88473	1.25642	1.16385	0.907166	1.11035	0.937394	1.86638	0.630757	1.14011	3.73744	2.6397	2.99947	3.76915	2.61774	0.602975	4.37256	5.28222	3.3165	1.3775	2.46301	2.72264	2.2284	2.61412	1.77028	2.28382	1.05924	2.38344
LITCHI025420	13.7509	15.5993	15.8092	14.3784	17.6339	15.2287	9.63769	6.9094	8.54004	17.3378	18.5399	20.5494	6.44662	6.29072	5.73567	6.11278	7.14205	8.94618	11.5044	12.4802	12.1116	12.3115	15.1525	10.9438	11.6697	14.0994	10.5867	21.2804	20.8737	18.03	13.9491	15.9121	19.009	11.6904	10.5537	11.729
LITCHI025415	1.49113	3.44515	5.38539	0.96338	0.2487	0.635708	1.5552	1.2439	2.64965	1.08061	0.336684	4.74093	1.12625	0.785069	0.916159	1.13323	0.340397	0.993239	3.98115	2.43294	5.68118	4.37498	1.38854	0.396355	1.75604	2.71961	1.92489	4.98373	7.40967	4.20113	1.39187	3.81981	2.40627	3.59854	6.10177	4.62509
LITCHI025411	18.9362	23.5418	20.1342	18.0139	17.5956	15.9985	20.2468	20.2045	19.0334	25.8938	28.6803	25.4331	31.8607	32.558	35.7053	27.3554	28.1973	28.1855	16.2514	18.3765	19.0142	11.8085	10.3163	10.0266	16.4578	15.1049	14.7641	20.2759	22.2704	19.7745	9.87801	10.6134	9.43145	23.0076	29.1717	23.8455
LITCHI025392	10.1655	12.5904	12.8358	17.1425	9.30272	15.2242	10.3467	11.1059	9.82897	8.44024	7.11193	7.58187	7.3141	6.11073	10.586	9.3884	6.64898	7.81912	10.3811	8.72113	10.6512	8.36788	6.1202	4.95577	14.9693	10.1265	10.3202	11.1536	9.13451	12.1941	8.80728	8.17096	8.09479	7.77207	7.96167	6.95603
LITCHI025382	2.15667	2.52002	2.73041	1.40571	1.87289	2.48717	0.721547	1.1177	1.14217	2.04854	1.06874	1.73682	1.04039	0.980311	1.11651	0.908317	0.60917	0.548664	0.999759	0.718687	0.851732	1.5571	1.91349	0.753915	1.46835	1.6394	2.22533	1.99624	0.737414	1.04838	2.16671	2.77313	1.09924	1.86272	0.526615	1.63354
LITCHI025345	10.7015	6.44058	7.11215	10.6875	10.5354	11.995	4.63795	4.69834	4.50446	10.3628	5.21565	5.69101	3.40591	3.19744	4.01724	7.37794	3.10834	2.97457	7.45802	7.45482	7.26799	9.27892	4.17784	4.10321	6.76121	4.30584	3.7755	9.71994	10.3095	10.1695	8.31095	7.19991	5.66105	4.64909	6.46942	5.76343
LITCHI025336	2.61788	3.80636	7.99522	3.6669	2.07588	2.06599	5.24572	4.24697	5.11451	2.87945	2.20229	2.40199	0.810802	2.3419	2.22611	1.82735	1.9756	2.2026	4.47644	6.7348	4.64236	7.01674	5.19116	0.894125	7.43123	6.69379	6.99306	5.04563	4.20691	4.47884	4.45698	4.89879	3.43252	6.39853	3.06808	6.39236
LITCHI025323	7.70282	8.96863	8.48814	11.3768	6.65386	15.449	9.58009	6.58817	11.6386	8.08136	5.30776	6.53489	2.40534	2.39018	4.39773	5.33955	2.46003	4.78722	8.93706	8.24131	6.69781	15.3925	11.4399	4.43223	12.8398	10.9533	15.245	16.1138	11.8394	13.3517	11.2421	13.0824	6.65015	10.3945	6.27659	8.23613
LITCHI025307	28.737	16.788	17.2304	32.8203	35.4992	20.0538	22.6262	56.0422	34.5786	19.8742	32.4311	15.3552	51.032	37.8672	60.8761	56.2671	41.086	32.9434	19.8487	20.4381	18.4867	26.7626	28.4243	59.7185	23.1128	17.993	17.7732	14.2564	12.475	14.4145	30.0734	33.2396	23.443	21.1543	14.3435	19.6457
LITCHI025297	5.23655	6.02129	5.33666	5.64335	4.50594	7.4285	4.50116	2.73891	3.6908	2.49654	1.57685	2.17304	1.34855	1.48886	2.36495	2.81569	1.49823	1.53574	4.36639	3.00403	3.53014	5.07395	4.54523	3.57932	5.0504	3.94738	4.39575	3.11548	3.5654	3.85543	3.01606	5.45144	2.93708	2.34624	1.51201	1.47114
LITCHI025289	1.96558	2.18613	2.60843	2.01836	0.924134	1.90548	5.6057	9.1583	10.3718	2.45156	2.64915	2.44439	8.66561	13.1952	10.8288	12.2107	10.4821	11.2452	2.65563	2.82051	4.2562	4.14131	3.37583	2.69216	5.6094	5.4325	5.87005	2.02215	1.85967	3.70288	3.4992	4.39236	2.92172	10.5162	7.91267	7.93639
LITCHI025288	31.7539	29.5075	33.9704	28.5743	15.9956	19.3791	97.1423	103.039	119.346	36.3699	36.7702	32.7539	122.901	189.641	176.051	222.128	137.013	143.686	35.7597	38.8939	44.659	49.3648	37.3977	28.9933	52.9671	57.4917	57.0804	30.3724	35.5505	40.5374	45.8754	45.8646	30.3763	113.568	138.121	98.33
LITCHI025281	0.205954	0.084439	0.110851	0.093892	0.18384	0.074467	0	3.56967	0.100143	0.891601	1.38654	0.310026	2.61777	4.03377	4.97698	3.1825	6.35126	5.8046	0.019019	0.13138	0.081176	0	0.02758	0.833208	0.133079	0.288981	0.228294	0.537915	0.125744	1.21737	0.702116	0.2436	0	2.3364	2.62609	1.15456
LITCHI025278	1.30386	1.94238	2.57466	1.4674	1.45966	1.07171	2.12914	3.05132	1.59569	2.31515	2.6996	1.91789	1.52597	1.47718	1.4667	1.56451	2.09877	1.78599	1.46344	1.81012	1.968	1.27323	3.71731	2.05455	3.37937	2.4327	2.14229	4.08296	3.15676	3.56414	2.80962	3.70403	2.70214	5.66259	3.21966	4.47528
LITCHI025269	1.45447	1.59119	2.12182	0.848409	1.58378	1.09915	1.2045	1.49639	1.23079	1.53414	1.75918	1.64251	2.51998	2.54931	2.38613	2.02905	2.18067	2.04273	1.86911	1.54565	1.7082	1.00667	1.60158	1.24819	0.986855	1.1266	0.972767	1.25166	1.46272	0.940783	0.884814	1.03921	0.980161	1.34209	1.20126	1.78565
LITCHI025239	0.349813	0.278393	0.296572	0.730821	0.457221	0.510799	0.188937	0.123075	0.587545	1.39707	1.2883	1.56461	0.098797	0.147845	0.162691	0.303773	0.269486	0.200365	0.192376	0.067666	0.199724	0.34997	0.065574	0.392266	0.276744	0.195608	0.177194	0.34614	0.445896	0.376198	0.232052	0.205442	0.329058	0.101437	0.147672	0.252878
LITCHI025229	2.61985	1.85838	2.08042	4.13431	2.55987	1.922	2.14553	1.97375	1.43605	1.57477	1.64004	1.72384	2.11463	2.10431	2.90181	1.69576	2.10659	1.78858	4.09686	4.76736	4.02556	3.12419	3.18026	3.12907	2.0406	2.27672	1.43233	1.8255	1.71883	1.71673	2.23083	1.84557	3.40284	0.643952	0.95866	0.557649
LITCHI025221	137.774	155.102	138.714	127.721	160.812	150.448	95.6254	101.449	101.061	146.122	176.766	184.309	60.4103	70.1868	67.0443	67.2589	79.7555	87.1347	112.106	112.843	126.511	127.766	128.797	133.508	136.487	137.227	123.529	175.285	182.988	169.487	122.289	130.855	151.871	84.3779	92.5495	91.4566
LITCHI025214	11.9366	10.8835	12.3822	10.205	13.4945	17.9249	6.18437	8.30937	7.43839	11.4511	15.1373	15.3489	3.39517	5.36452	4.69483	4.25983	5.45308	7.27013	9.542	8.42656	8.36319	11.0736	12.9115	9.73876	12.7397	9.77981	9.43348	15.3247	16.0242	11.457	9.86106	9.03666	16.0831	5.48357	7.31186	6.3406
LITCHI025204	0.643171	0.843436	1.37834	0.421579	0.771561	0.486777	2.86889	2.11862	3.39225	1.56901	1.87302	1.20587	30.4085	21.3436	28.5271	9.13236	17.1391	21.4194	1.67094	1.68434	3.4279	0.425253	0.2715	0.18331	1.50894	2.04776	3.41625	1.57822	1.50016	2.30062	1.44703	2.01575	1.0935	37.9608	37.7179	45.3238
LITCHI025201	6.4463	6.55447	5.77734	3.4293	2.57725	6.16709	12.296	10.1926	11.7681	1.35915	1.13287	2.90442	12.47	8.17086	6.44257	8.62661	8.71969	7.76459	18.8122	18.3426	14.2564	12.309	12.1966	5.65352	9.60228	14.0185	15.686	6.72808	6.34228	10.3856	16.1017	19.1773	20.6148	15.1968	17.8285	18.5123
LITCHI025199	2.47656	2.68079	2.72188	1.24031	1.45223	3.02404	2.88963	3.85707	4.33878	1.8387	1.95108	1.3329	3.71482	3.63456	3.75497	2.07347	3.35943	2.79286	4.72834	2.5695	3.35545	3.38263	3.19355	3.66063	2.70341	3.49941	4.61749	4.13087	2.83009	3.5792	4.33885	4.53514	3.01333	4.92857	4.27136	5.06005
LITCHI025196	7.07855	5.66483	4.16761	14.4856	7.01845	4.14929	17.361	11.3617	13.485	4.57891	6.09376	4.41072	17.0727	11.7462	23.6837	5.04163	6.80867	6.26638	28.2106	6.93231	3.51729	17.2523	4.1274	1.76169	6.45768	7.37966	5.97595	5.62029	11.6656	9.57512	6.8307	3.44604	3.81354	4.11349	3.1477	3.39098
LITCHI025195	1.02719	2.11959	2.27638	0.916248	2.10925	2.10218	2.05419	1.40669	1.19964	0.623142	0.736062	0.780118	0.467759	0.233771	0.27168	0.47617	0.359021	0.633601	1.87594	0.834468	1.46279	2.09107	1.43779	1.33697	1.35309	1.461	2.0298	2.50623	1.73802	1.91632	2.05807	1.17509	1.96561	1.45601	0.941364	1.04254
LITCHI025179	3.35611	2.91366	2.58794	3.8961	2.72886	4.14956	3.53188	3.03813	3.16494	2.71568	2.47431	1.97809	3.58748	3.15607	3.82888	3.87025	2.81237	2.29311	4.09185	3.25501	3.54871	3.22416	2.2999	2.53118	2.49042	2.92011	2.23623	1.95887	2.41037	1.6152	1.62125	1.48857	1.43174	1.4644	1.08337	1.15596
LITCHI025173	8.90939	10.7585	10.7468	6.9619	2.48225	16.9652	12.863	7.28725	13.5837	7.23998	2.79001	6.03817	2.12819	2.83945	3.49248	7.35764	4.22231	6.84796	8.81187	8.61216	8.21109	14.0115	9.24741	1.11674	19.564	14.0035	21.1165	7.38985	6.07139	7.45395	6.45133	8.64125	5.31866	16.638	7.96448	15.9012
LITCHI025147	1.36387	1.43281	1.99449	0.99251	0.875731	2.06341	2.06739	1.16965	1.34952	3.43637	2.55214	2.29171	1.09201	1.31593	0.993753	2.07972	1.33812	1.6532	0.68255	0.801594	0.977692	2.17677	1.474	0.193805	1.92591	1.80338	2.10406	1.42191	0.816368	1.15531	1.06417	0.984028	0.309137	3.46265	1.5584	2.46952
LITCHI025146	9.15389	9.35503	10.9141	8.13263	7.45421	6.78238	9.612	11.6496	10.5179	9.90083	10.5266	9.66582	15.8192	15.8762	17.3199	15.3399	16.5411	15.8159	9.79925	11.8168	11.3709	8.6048	7.96552	6.62972	11.2813	9.65452	8.91371	8.80602	7.33224	7.61582	6.19285	6.84468	6.50319	12.4538	12.8944	11.8466
LITCHI025130	1.09436	4.53115	5.23064	0.203298	0.232342	0	1.04245	0.578483	2.33532	0	0.430909	8.18565	0.221368	0.31573	0.610591	0.181515	0	0	5.05975	3.02973	7.92096	2.7105	0.991234	0.118181	0	1.51532	1.05174	5.89776	8.97233	4.64598	1.558	1.71052	3.30893	2.22672	5.66035	5.62235
LITCHI025113	3.63414	3.89126	3.81336	2.35525	2.94066	2.6587	2.58939	2.35423	2.34604	3.34139	4.2208	3.8721	4.91803	4.10672	4.9413	3.19567	3.2337	3.34931	2.9277	3.94656	3.18486	1.73238	1.72039	2.18188	2.03075	2.05936	1.4484	2.92733	3.72386	3.20102	1.58455	1.52184	1.36637	2.014	3.18145	2.57409
LITCHI025105	3.3408	4.24279	3.7841	2.89969	2.48439	1.88299	5.04499	6.8838	5.77056	3.52733	2.25626	1.8747	8.86103	8.27151	7.25375	7.92874	6.67562	7.66838	6.22757	7.01102	6.23793	6.15693	6.41724	5.36777	4.42709	4.89075	5.66422	2.74224	2.27743	2.35723	4.71849	3.02031	5.05648	6.08137	4.5305	4.36325
LITCHI025083	62.4488	68.5485	77.3125	39.0882	48.7981	46.2318	27.2337	27.1553	33.1911	38.9547	40.5679	40.7521	16.7603	15.2183	9.48898	6.28633	12.48	10.8186	76.7878	75.1301	56.9075	57.9464	59.3114	45.3311	39.4437	50.7822	37.3169	43.1955	51.3773	43.7597	44.9624	19.3881	37.4696	15.8496	19.5575	16.2321
LITCHI025076	0.122663	0.320402	0.502617	0.059937	0.18819	0.423596	0.956478	0.237777	1.25685	0.37324	0.102448	0.371784	0.241188	0.754641	0.929933	0.671625	0.394585	1.10098	0.488205	0.319373	0.959711	1.31804	1.14973	0	0.924887	2.26293	2.4535	2.34457	1.22166	1.10768	1.61395	1.39497	1.7566	3.86046	1.86573	6.17246
LITCHI025063	52.2555	42.8847	46.4057	75.3768	87.3217	48.1987	50.8089	98.8439	52.3242	88.2726	100.285	81.4953	140.866	115.629	155.774	148.101	129.424	108.545	41.2918	46.9401	40.7617	41.974	63.0534	94.7049	47.2429	47.7361	49.5784	59.5634	39.4406	60.2115	77.8251	61.0382	43.4299	45.6016	43.925	58.4543
LITCHI025062	33.0902	24.8693	29.1871	42.3657	46.7998	28.9474	32.291	56.495	34.8533	52.7511	58.2432	44.6084	77.8821	68.5981	77.8975	68.7872	76.3968	63.4517	28.8528	31.1941	28.0847	25.8506	36.6553	58.7943	29.0445	28.4977	30.1816	33.4525	26.981	36.0611	47.0497	31.5695	30.7833	28.6644	27.8355	30.0912
LITCHI025057	3.07716	2.78646	2.82818	2.16336	1.90954	1.65496	3.77244	3.55438	4.67307	3.3226	3.69903	3.22705	5.72878	6.33767	8.4762	8.74296	5.70316	6.04814	3.80962	5.21789	4.25604	2.51679	2.10999	2.61842	2.602	2.75409	2.56795	2.06057	2.31696	0.975151	1.71394	1.90816	1.80109	5.31612	4.75507	4.44663
LITCHI025048	2.31536	2.01761	1.45112	1.87254	2.40995	1.81382	2.76025	2.26895	2.55127	2.28264	2.78444	1.9458	4.81537	4.96729	3.72486	3.03867	4.81877	3.68101	2.38608	2.35019	2.27011	2.26971	2.26573	2.94771	2.08098	2.21221	2.38203	1.97998	1.91287	2.02431	2.11337	1.65174	2.30387	2.06837	2.18603	2.55302
LITCHI025047	9.26408	8.65103	9.23984	12.4717	8.96197	7.18483	9.05289	11.0789	8.60796	22.5597	19.761	15.6678	53.2615	44.1553	48.1559	14.9955	24.8175	30.5971	4.57952	4.39859	7.38693	4.135	3.99724	4.27591	6.44548	6.90117	9.33689	9.82369	8.86707	7.57028	5.09846	7.10843	4.25308	32.2348	28.8643	33.9544
LITCHI025046	0	1.77104	2.31305	0.019519	1.4684	2.6359	0.265456	0.125069	0.215168	2.5824	2.18283	2.63635	1.73744	1.07861	0.640051	0.693208	1.18778	0.096046	0.745309	0.046843	0.121722	0.095679	0.939739	0	0	1.01893	0.316933	0.118055	0.049309	0.210949	1.56244	0.094585	0.497118	1.06518	0.293512	0.216453
LITCHI025018	7.44968	6.05172	5.46328	10.4902	5.24937	8.92496	5.41203	6.09459	4.78568	7.10646	5.61446	5.36224	4.35132	3.56016	5.85682	6.29407	4.47475	4.20253	4.75757	3.53802	4.20414	7.6788	4.05922	4.30145	3.77469	2.2176	4.78431	4.8862	4.72925	4.29426	4.25884	2.75423	2.70638	2.05598	2.24221	1.88425
LITCHI025011	4.22206	4.64349	4.10041	2.2129	1.47902	1.84085	3.8069	4.34026	3.9435	3.78739	3.8928	3.16188	5.94748	6.19761	5.38888	2.3531	4.96573	4.24574	4.59968	4.41613	4.11247	2.26536	1.49633	2.23521	2.87074	2.95865	2.49724	2.4153	2.88507	1.45932	1.58862	0.828788	0.612091	2.97146	3.75427	5.88802
LITCHI025008	3.78512	3.51522	3.77284	4.3171	5.56033	4.54168	4.20632	7.66352	4.87259	4.40777	4.90327	4.03211	8.08056	8.88046	8.40695	9.21529	9.56677	8.06726	3.15867	2.73019	3.5077	4.24891	5.49522	6.60909	3.49066	4.5532	4.60447	3.42019	3.6751	2.43014	4.03371	5.34035	3.25444	4.35051	3.71837	4.10552
LITCHI025002	4.68388	4.89532	4.47148	3.63241	5.44231	5.60636	3.7204	3.24828	2.87269	6.27116	5.03894	7.39298	2.36567	2.92276	2.50816	2.99406	4.09654	2.75362	4.41923	4.28019	4.13504	4.45453	6.46318	3.668	5.67066	5.69428	5.6426	8.2028	7.14815	6.6635	5.29503	6.1371	5.00497	1.83076	1.20724	2.13077
LITCHI025001	0.75646	0.678517	1.00013	0.922491	0.987468	0.960782	0.583961	0.454667	0.815591	1.6386	1.59506	1.85684	0.296668	0.213202	0.30789	0.421431	0.649917	0.433737	0.82156	0.718059	0.832523	1.0009	0.603467	0.489516	0.769748	1.23076	1.30016	1.45122	1.3177	1.28108	1.123	1.12277	0.645584	1.28071	0.535407	0.765139
LITCHI024997	0.530988	0.259758	0.207307	0.494997	1.12155	0.655221	0.928333	2.46495	0.653914	2.98266	3.25217	1.38247	5.88197	5.12369	3.72998	1.1162	3.03127	3.34161	0.30001	0.636513	0.300988	0.499061	0.774427	0.207092	1.84333	1.46152	0.680047	3.2505	1.48199	1.54788	4.10097	1.39202	1.43842	5.69175	9.61935	6.78897
LITCHI024987	1.42586	1.69615	1.99988	1.9064	2.18013	1.79789	3.81894	2.59763	3.35569	2.62407	2.43327	2.62296	3.34818	3.05541	3.15254	2.14142	3.69095	2.77511	1.05368	1.25941	1.80062	3.14756	2.96726	2.46337	3.62668	4.44344	4.09558	3.0506	2.22545	2.45297	4.04514	5.35368	7.17319	20.7119	8.70001	16.5147
LITCHI024986	6.59828	9.41297	8.45542	8.41613	9.63428	10.0772	15.5174	10.5534	15.5117	9.38418	8.23515	12.4837	13.4589	14.5772	11.5822	8.26812	11.4794	10.7224	7.19471	7.41811	8.34372	10.7573	11.3402	16.9951	13.0229	13.9396	15.0146	14.5201	12.3396	12.6852	12.5584	16.7367	20.2987	57.0126	31.9	46.7448
LITCHI024983	0.298621	0.455193	0.817839	0.28296	0.266212	0.590297	0.141423	0.195703	0.150606	0.776641	0.079589	0.153338	0.597872	0.857402	0.372642	0.482068	0.27513	0.091526	0	0.088238	0.097508	0.258087	0.51423	0.171131	0.49329	0.100096	0	0.575433	0.359956	0	0.031272	0.052528	1.05883	0.408315	0.132733	0
LITCHI024973	7.98592	7.3592	7.71441	7.15736	13.7266	10.3406	7.723	7.53146	3.74884	3.68023	3.39583	2.20205	3.40686	4.52614	5.87608	5.77676	4.02129	4.12051	4.95124	4.23361	4.12649	3.87297	4.86934	11.1361	2.96448	3.10685	2.56737	3.05003	2.26703	4.34701	10.0728	8.77064	5.77432	2.23973	3.86073	3.47812
LITCHI024965	9.09351	11.7617	11.5032	8.2257	17.6588	9.44612	7.81701	7.31542	9.84454	11.9569	16.8482	14.0207	7.72883	7.83824	7.51516	6.67929	6.87792	8.09286	8.78559	9.39664	9.75053	10.7859	13.0845	15.7082	10.795	12.6378	11.9244	15.6187	14	13.4699	11.1901	14.0619	17.4842	8.653	8.92661	9.64682
LITCHI024963	1.99608	0.989423	1.05512	0.764069	2.16288	1.02964	1.65575	2.2421	1.19171	0.965587	0.961	1.11702	3.80756	3.44294	3.65372	2.71393	2.3186	3.51416	1.57286	2.24909	1.80093	1.47263	1.36658	2.34497	0.896671	1.47602	1.33034	1.19794	1.20496	0.904243	0.800504	1.20626	0.877753	1.53135	1.86766	1.37136
LITCHI024950	34.3658	37.4475	33.7608	25.0716	25.3389	21.3541	35.0339	36.4104	33.7837	30.5049	32.4266	33.3236	54.809	53.1415	63.1758	54.9815	46.779	50.4691	39.0168	39.8151	41.0693	27.5073	25.9359	30.978	28.5479	28.84	28.8726	24.9197	27.2305	22.4469	19.0123	20.6886	17.6749	29.66	39.3796	34.5612
LITCHI024948	2.46466	2.20776	2.04789	1.48621	1.6525	1.73489	2.06659	1.72951	2.43269	2.16176	1.84376	1.72131	7.28814	5.52124	4.51948	2.50374	4.51573	5.07905	2.23496	2.40066	2.3756	1.33101	1.29788	1.1625	2.16503	2.40545	2.64473	2.33187	2.54538	2.61594	1.74454	1.13144	1.84261	5.34848	5.71077	6.5452
LITCHI024947	1.62733	2.85648	3.18652	2.15413	2.52315	2.05056	1.83103	2.62751	1.69556	2.90869	3.60425	2.76476	4.64871	4.36163	5.91697	3.66485	3.13375	2.94775	1.48792	1.65092	2.40374	1.53546	1.86454	2.0485	1.90735	2.33672	1.57418	2.45464	2.24442	1.90608	1.25056	2.13587	1.25421	4.26779	3.5453	3.69408
LITCHI024938	5.12492	8.75756	10.7818	5.50485	5.77945	7.31032	14.9803	6.80011	11.3965	10.2109	10.8678	16.2131	5.0046	3.91325	2.87212	7.31249	7.70091	6.18061	9.3373	6.95029	6.66621	11.7377	11.5556	7.10902	16.8205	20.268	13.0364	14.6609	16.4146	15.1994	11.2194	16.402	16.2531	9.79411	3.63788	4.85421
LITCHI024928	15.1751	16.1754	13.3437	14.0752	13.9594	15.3366	9.56527	11.4118	10.5624	26.6879	27.7584	27.0143	16.1302	18.4603	18.455	17.401	19.1757	16.0157	8.4334	9.40684	9.11536	6.27729	8.17163	5.67206	12.1832	9.28134	10.7052	30.0954	19.8241	22.4013	8.62481	10.8399	9.5662	19.2603	19.357	17.4795
LITCHI024927	12.1611	13.0699	11.3298	16.5612	17.8064	20.3519	8.88871	9.66237	12.8124	21.6459	22.003	24.579	12.9202	14.965	16.4665	16.1377	14.3869	17.5842	7.22518	7.03499	7.38672	8.7763	5.65351	7.51058	8.48519	12.1441	10.7207	22.8317	22.7104	26.9074	11.6519	14.5925	7.39045	15.5426	14.7004	20.24
LITCHI024926	13.1128	12.2488	11.7516	13.6546	12.8878	15.2308	9.71794	9.57784	10.087	21.0106	23.6637	23.4558	14.0392	14.3339	15.5716	15.2036	13.9618	16.2819	6.90348	7.91409	7.78237	6.99742	6.35595	4.93316	10.1904	9.76849	9.04921	23.502	18.847	21.0743	8.4286	10.6507	8.02394	15.2558	15.3227	15.8208
LITCHI024918	0.396712	1.13915	0.25001	2.37489	0.897508	0.820658	0.882684	0.717928	0.871876	2.08743	0.366267	0.283628	1.24423	0.654867	1.14406	0.428046	0.199862	0.668381	1.08774	0.96538	0.374752	0.62661	0.6328	0.650698	1.52489	1.78119	1.71817	2.55866	2.07471	2.25719	1.26553	0.482748	0.284714	0.718305	1.86976	1.38461
LITCHI024912	4.21624	2.94107	1.82464	4.37939	3.63679	2.86519	8.40691	11.1208	8.37423	6.05359	8.07887	3.08386	16.7689	15.7205	16.6908	19.8763	16.3158	12.3616	5.37192	5.26245	4.9482	4.84583	5.13204	8.45641	3.89257	5.38119	4.53741	1.73711	1.72812	2.76737	3.91684	5.14624	4.61312	8.34487	9.18139	10.5891
LITCHI024910	55.425	56.548	54.6941	56.9272	55.7302	76.9483	44.1454	36.9001	38.4927	57.176	59.3971	68.0056	22.3513	23.1845	23.8997	27.8794	22.966	22.4648	39.6444	38.0171	37.8111	52.1747	49.5583	39.4761	51.612	51.3677	53.0425	72.5973	69.7171	74.7769	45.1597	57.2828	42.8397	26.8827	22.6336	21.6621
LITCHI024906	45.0539	27.4832	11.6488	50.3322	116.476	19.4496	21.6044	16.0357	10.7453	13.1597	5.89447	9.80968	20.0239	13.1471	23.8259	6.53825	4.97416	4.74993	35.547	39.2579	27.4721	18.6754	38.78	282.735	3.22063	3.53935	2.14207	8.73155	10.8286	3.48395	8.48994	7.61032	73.2881	1.81531	3.23	2.37133
LITCHI024903	2.58444	2.19491	1.32986	2.17326	1.4026	1.8286	1.57739	2.01911	1.6636	2.25644	0.674662	0.941182	1.69738	1.42373	1.85533	1.6586	0.826681	1.19428	1.0983	1.20324	1.545	1.22581	1.3141	1.33164	0.677631	0.705182	0.103162	1.69957	0.983458	0.078513	0.380594	0.531656	0.636457	1.08797	1.05463	0.828597
LITCHI024891	14.7963	11.4263	7.07903	107.02	15.1086	25.9369	50.047	32.2932	14.4643	118.837	17.44	18.5806	26.4691	16.6095	20.1649	17.6801	9.85878	13.049	11.9629	16.898	18.3896	11.4777	55.2583	21.3753	14.5137	33.816	9.45236	250.071	174.3	109.899	102.802	70.233	77.7209	182.076	263.988	180.869
LITCHI024871	520.899	491.182	372.188	509.16	753.752	285.211	405.859	310.767	329.966	165.979	157.538	134.954	164.905	231.407	277.498	258.238	183.51	156.028	895.303	639.926	508.605	539.977	700.417	1402.35	223.353	245.581	197.143	159.326	162.534	193.394	589.666	349.146	1001.08	142.901	147.158	135.209
LITCHI024837	0.65616	1.37357	0.687479	3.68446	2.91453	1.15646	7.81451	3.72401	5.72679	1.11526	0.911357	0.865783	1.96556	2.47802	8.1386	0.795559	0.513106	0.863227	6.76757	1.37155	1.00091	7.17969	0.711471	0.314947	2.30097	1.67325	0.925214	0.933529	3.17214	2.95073	1.11101	0.906422	1.39003	1.12469	0.888293	0.919013
LITCHI024835	1.79438	1.1284	1.41817	0.882894	1.08751	0.881893	1.15432	1.58436	1.12814	0.813127	0.818393	0.518365	1.29366	1.48126	1.91792	0.998784	1.55699	1.05178	1.07883	1.49099	1.20317	2.24671	1.78418	1.66011	1.35648	1.19339	1.17148	1.48777	0.81594	1.11624	0.604375	1.10569	0.751042	1.17784	2.05973	1.062
LITCHI024832	2.56869	3.08973	4.8862	2.79036	2.0584	1.7013	2.68928	5.58887	2.25677	2.11576	2.75065	2.54734	7.51571	7.37784	3.8538	2.44703	2.21651	2.78957	3.12389	2.75467	2.68764	2.42286	4.82526	2.46225	2.20478	2.11231	2.04631	4.00543	2.00036	2.01273	1.94608	3.44634	1.82211	2.99656	5.81703	3.12879
LITCHI024828	7.16927	8.53343	9.71775	4.32678	7.25526	7.91658	2.65772	1.49029	1.20135	9.79827	13.771	14.5094	0.603007	1.47689	0.828974	0.789299	1.09219	1.63819	2.78767	3.92625	3.28753	4.25855	3.94868	3.89198	3.9431	5.33623	4.07662	17.8814	13.9513	16.3702	5.68586	7.50167	6.27472	6.10851	4.59935	5.5277
LITCHI024825	2.43906	2.08536	2.30289	1.60128	1.63132	1.46479	1.57571	2.39092	1.58925	2.29321	2.60079	1.70092	3.24316	3.0777	4.34379	3.34868	2.6814	3.296	2.33601	2.62838	1.75231	2.17513	1.62654	1.63301	1.64098	1.63525	1.56219	1.81355	1.44705	1.36865	1.12121	1.12406	1.05029	1.91161	2.72868	1.84664
LITCHI024823	3.46227	2.85165	3.17827	1.84947	2.02621	1.94686	3.57929	3.1305	3.86631	1.7418	1.46465	2.55673	3.13313	3.10269	3.05544	6.42089	3.78844	3.15114	6.46179	5.9244	5.1149	5.48954	4.01449	3.05802	4.03272	4.17379	3.64751	3.33201	3.19732	2.84246	4.9642	4.796	5.20044	5.39444	6.5112	5.00431
LITCHI024817	1.30454	0.777828	0.529122	2.17629	1.25762	0.610897	2.20083	3.03137	2.26462	1.64834	2.22775	1.53947	2.30102	2.7891	4.73258	4.70268	3.58115	4.59652	1.56473	2.21458	2.29465	1.11093	0.87342	0.93081	2.32933	1.56301	1.2989	1.56729	1.10067	1.97734	1.52072	1.03037	0.997896	3.26517	3.63591	2.53801
LITCHI024810	0.477058	0.718445	0.34172	4.42202	2.12828	0.414684	0.377367	0.441057	1.34444	0.410163	3.64327	0.488176	0.468257	0.402299	1.43395	0.493261	3.17289	0.751547	2.13464	3.63152	1.42449	0.391308	2.86073	0.530301	3.39389	0.641612	0.579079	5.18268	1.1656	0.895097	0.539067	0.427004	6.53994	2.20566	3.37626	0.414713
LITCHI024808	1.18889	1.34738	1.04924	1.18772	0.862805	1.13273	1.71861	2.54178	2.1703	1.19926	1.2744	1.01161	3.62649	3.67979	3.93846	3.55464	3.26854	3.6372	1.94973	1.89914	1.76702	1.33457	1.02031	1.46075	1.34916	1.89555	1.0171	0.651691	0.832565	0.811805	0.736099	0.684584	1.30075	3.38149	3.05665	2.55062
LITCHI024807	1.25378	2.3652	1.8469	0.667936	0.636242	0.806478	2.13405	1.8052	1.77099	0.801393	0.704366	2.06028	1.42039	2.14158	2.5151	1.69061	2.60659	2.56056	3.45534	3.75832	2.53578	1.69074	1.76741	2.16373	2.36585	3.31497	2.3939	1.57772	1.17519	0.9648	1.21453	1.57374	1.21315	2.48876	2.42945	1.891
LITCHI024787	7.96148	8.80862	8.30169	8.99507	8.24317	8.03538	8.71489	9.80262	10.2983	10.5468	11.9926	11.1921	12.4415	12.6282	13.3037	11.9252	11.1766	11.8216	7.80417	9.02654	8.31015	7.06181	6.71938	5.93387	9.56188	8.32976	8.76192	9.8247	8.87247	8.24433	5.00697	6.39815	5.88487	9.45517	8.68686	8.8361
LITCHI024785	52.7996	66.5799	61.2975	53.0884	56.1522	84.5251	77.5131	56.9614	85.1632	59.014	51.122	61.2396	42.6514	46.1315	49.5683	52.524	47.0854	54.6252	54.7046	52.8488	56.9915	89.0999	81.6669	56.1163	94.1552	101.793	122.649	92.9773	75.4666	91.5124	78.0639	147.096	87.4113	112.674	72.4395	104.796
LITCHI024781	8.12244	11.5735	7.86255	8.50048	11.3232	3.82506	29.0919	25.3073	34.9059	0.621223	1.46471	0.808109	52.5984	60.2891	54.9449	45.0919	57.2455	53.8896	35.7558	26.2797	29.0729	28.9736	53.9375	49.0527	17.6192	19.9852	23.7875	2.49926	3.48259	2.47491	35.5224	38.87	53.3786	67.6662	31.1626	30.0505
LITCHI024773	14.9347	19.1547	20.2139	14.7595	13.707	13.6819	16.7735	18.1375	19.7837	22.276	19.3683	19.912	11.2884	14.0032	11.7908	18.6595	14.5466	15.8977	19.1379	19.652	20.7898	20.1336	19.4073	11.1246	20.9489	18.7836	21.1858	26.1615	23.9058	27.174	20.2288	26.4264	21.0976	26.123	18.3783	21.7862
LITCHI024757	16.2198	14.3336	17.0944	18.3219	14.3605	17.4813	17.7462	13.6121	15.1613	27.9757	18.8988	18.6382	7.16393	7.17049	6.58927	12.0938	6.80958	7.79576	14.7678	15.2615	15.4338	19.3445	13.8266	8.42742	19.0711	17.4158	16.6318	16.9241	15.5526	18.6987	16.2778	18.33	16.922	11.5163	10.2019	7.58208
LITCHI024754	2.68666	2.23577	2.96577	4.63381	4.41473	2.75542	1.58161	1.88284	1.71592	3.84837	3.33335	4.20121	2.05938	1.88364	1.79778	3.11035	1.42713	1.67707	1.8768	1.44741	1.44161	1.16184	1.72833	1.62944	2.26944	1.05288	1.39319	2.97411	1.79834	4.05592	2.54707	2.47721	1.97012	2.14444	1.4069	1.41432
LITCHI024733	8.82128	8.12758	7.8699	13.0892	15.0503	8.38583	9.47295	16.9286	10.4895	19.2438	21.7964	20.6939	28.2229	31.6237	28.8076	25.8891	30.9368	26.9645	6.79464	9.53811	7.51359	7.42573	9.85223	13.4128	10.6322	11.3666	8.52287	12.3749	11.9429	10.832	11.6685	10.2551	11.0412	12.1353	12.1426	10.9937
LITCHI024722	3.76677	2.73372	2.33113	8.74884	6.02747	2.87433	4.77507	9.00751	5.91521	8.48255	7.24633	4.30224	21.9756	19.8919	19.1961	10.9476	15.6618	12.2632	6.42548	7.12348	5.60225	3.91964	4.61477	9.85019	3.84665	3.8422	2.98849	3.09525	3.1515	4.12228	5.76201	2.47345	4.20549	6.82193	8.88798	5.77199
LITCHI024720	1.11468	1.2165	0.949353	0.922689	0.871127	0.636829	0.381081	1.0533	1.40359	0.652341	1.06118	0.62001	0.942558	0.953191	0.66273	0.589042	0.074156	5.43893	0.621446	0.705741	0.768248	1.02157	0.823502	0.597118	1.57268	1.06286	5.11983	0.96982	0.664872	1.15528	1.24331	4.24399	1.78433	1.28431	0.640114	0.392337
LITCHI024675	93.7128	81.4445	90.794	117.444	121.724	90.238	55.2309	64.169	38.7523	88.7598	81.2843	81.3342	35.91	27.5334	29.4683	34.481	25.8317	22.8992	59.6981	62.6523	56.5999	67.147	86.9321	77.7673	68.9038	59.168	57.9226	101.47	93.5	109.43	119.996	77.9661	70.5054	26.0202	21.4055	19.3984
LITCHI024659	5.10217	4.59147	2.43884	4.47109	0.332002	12.3695	1.42226	1.22577	1.42286	3.3984	0.171392	4.00396	1.17226	0.54998	0.522723	1.521	0.162324	0.521257	2.18963	1.61408	1.74546	2.23522	0.604223	0.470554	0	0.26917	0.932773	0.310029	0.167161	0.132941	0.290638	0.228006	0.072812	0.262628	0.054755	0
LITCHI024656	5.56387	8.57354	8.58618	4.25698	4.22845	5.11867	7.81746	4.51349	6.052	5.13344	4.31854	5.74857	1.53208	2.70429	1.75	2.48213	2.30126	3.07632	7.69257	7.50312	7.88829	8.54483	5.72609	2.69721	11.2363	10.42	9.12258	5.72797	6.11458	3.63679	3.81998	5.63187	4.96153	8.68321	3.5625	6.54798
LITCHI024653	2.41732	2.2013	2.16447	2.83975	1.87598	3.00253	2.25716	3.0079	2.30362	3.41146	2.86394	2.17823	3.49756	3.6401	4.14668	3.27704	3.00672	3.2091	1.90722	2.04277	2.183	2.15337	2.10626	1.29793	1.9137	1.7697	2.26239	2.02405	1.75496	2.00968	1.92175	1.40626	1.26811	1.95132	2.13503	2.10115
LITCHI024649	3.2364	3.43002	3.29402	3.40698	1.54192	9.45454	3.02301	2.09624	4.43054	3.82395	2.52426	3.66751	2.21151	2.47212	1.54518	2.55287	1.8942	1.69887	3.57362	4.02913	3.74444	3.90325	2.04001	1.18527	1.34907	1.43718	1.33738	2.9583	2.19376	1.78361	2.58607	0.196306	0.823874	0.260324	0.524242	1.01385
LITCHI024648	13.0053	10.2749	14.332	9.65234	6.98794	32.6323	13.8104	9.5843	15.6781	15.5146	12.3286	16.0976	10.2604	10.8955	8.749	13.3066	8.6261	8.13756	14.6819	14.2502	16.5777	11.7326	8.39174	5.66945	5.73053	6.90202	5.84419	12.5893	11.9755	9.1724	10.1832	2.46949	3.37479	3.32317	5.24295	5.01735
LITCHI024643	0.203705	0.305888	0.156918	0.321616	0.200572	0.330325	0.35561	0.150833	0.364461	0.689378	0.055276	0.048676	0.161323	0.117019	0.167416	0.147577	0.243634	0.157548	0.196455	0.351953	0.197223	0.186579	0.301571	0.162355	0.091316	0.235782	0	0.341835	0.367192	0.145117	0.282677	0.238433	0.128156	1.02315	0.430743	0.414237
LITCHI024635	2.45314	4.57884	4.10597	1.57082	2.57817	3.33287	3.05619	1.30785	1.42665	1.54798	1.3033	1.68679	0.749942	1.40577	0.739304	1.55943	0.871398	0.969082	3.47218	1.97875	2.64678	4.02998	3.16656	3.72959	2.62546	2.57879	2.69463	1.62911	2.84088	1.48253	1.516	2.06367	2.33343	0.973875	0.515473	0.650917
LITCHI024612	33.4092	15.6531	19.1505	53.0467	20.5416	23.3646	29.5416	27.7455	16.8747	34.0801	29.71	34.3249	39.5479	29.516	50.1906	38.5813	20.4576	18.8991	18.0614	12.9492	16.2852	19.2251	12.823	10.2924	9.40834	8.98168	7.87994	20.7601	26.401	12.2922	24.9173	9.92909	4.05039	6.63299	9.56881	5.82231
LITCHI024593	2.79119	2.86091	3.13167	2.16649	3.00609	1.72389	5.1102	3.91107	2.19764	4.69929	1.66087	2.6414	1.14528	2.64847	1.2659	4.4988	1.37624	1.55758	1.93095	2.51027	2.66902	1.82743	6.58717	4.87812	1.66973	1.78597	1.34929	4.33579	3.96094	3.31016	2.61491	2.16958	2.17956	3.63407	1.76465	1.53683
LITCHI024583	0.169056	0.368963	0.359004	0.08715	0.429	0.233594	0.108856	0.866367	0.393572	0.44625	0.285016	0.180434	0.285533	0.6314	0.346109	0.135471	0.293857	0.399388	0.20382	0.308224	0.256886	0.23081	0.428045	0.59585	0.400666	0.425162	0.590791	0.423812	0.283353	0.637438	0.544426	1.15836	0.566556	1.34992	1.13778	1.09136
LITCHI024578	12.499	12.8055	11.6881	6.91091	14.5696	12.1042	2.51686	2.40016	1.85879	18.0054	17.0879	16.4132	1.56931	1.94019	2.409	1.52653	1.72836	1.80443	4.15153	4.17358	4.49543	6.36434	6.63536	7.51429	1.79642	3.44088	2.99431	15.7592	16.4186	14.9634	3.86262	4.92668	3.58465	1.93002	2.22803	1.76393
LITCHI024576	0.537656	0.253585	0.945903	0.081521	0.107313	0.232865	0.429275	0.603898	0.225232	0.496187	0.700706	0.690228	0.307725	0.364085	0.331751	0.271356	0.378165	0.374861	0.62546	0.708238	0.422109	0.474663	0.457103	0.028499	1.41424	1.12597	0.913982	0.874127	0.868954	1.36954	0.543278	0.829877	1.04312	1.40001	0.895846	0.73819
LITCHI024559	2.92136	3.55089	2.90206	5.36197	2.97129	4.61029	11.9875	9.79137	12.2714	2.61234	1.62065	2.8304	6.80205	6.50824	8.41325	11.1676	7.83845	12.7123	8.54637	7.71618	7.22867	8.14561	9.10168	2.8793	17.7911	13.1643	19.1203	5.30297	5.10551	6.62125	7.59973	6.8263	5.90255	18.1607	17.0642	17.4053
LITCHI024556	3.05407	2.97683	2.82989	1.92589	1.85751	2.30858	10.9463	15.8232	14.6182	5.48023	4.74846	3.29548	33.2286	31.4475	36.4402	28.4336	35.1157	37.0051	4.38648	4.08835	5.9222	5.04869	4.85867	2.89197	9.87201	10.9594	12.564	3.83181	3.49208	4.41221	5.69733	7.51491	4.97432	32.1621	25.5626	30.3172
LITCHI024546	2.44199	2.72242	2.47575	5.47097	2.11229	3.69112	12.9265	9.57245	12.495	2.73933	1.7143	3.34989	6.24647	6.39351	8.22269	13.359	9.36103	12.4439	5.38618	5.70743	5.54051	8.28246	8.24124	3.78959	13.6177	11.3485	14.2347	5.90736	4.13489	5.42711	4.6046	5.94403	4.22982	17.2386	16.7731	15.6154
LITCHI024543	35.0793	37.0561	32.9351	37.9632	52.6464	39.7933	30.4081	32.3198	29.633	39.2393	44.8133	38.8779	16.9555	17.3466	16.1984	17.5084	19.4182	18.8717	30.4639	32.4339	33.5386	36.5259	37.8166	43.7461	39.4033	37.557	40.0133	42.4044	41.4777	41.2465	33.1763	38.9494	35.4753	11.9216	11.8377	11.3478
LITCHI024537	4.41743	1.10427	0.441798	4.03813	4.8786	1.02079	2.00128	7.0926	0.799597	4.09217	5.98677	1.69247	4.02198	6.68551	4.44524	2.69994	4.57606	2.39126	3.05184	2.65509	1.95783	1.02399	1.64764	6.91297	1.3836	1.17627	0.379883	1.37098	1.0473	2.61916	1.77678	0.810561	0.731926	0.49826	2.02251	0.396746
LITCHI024523	2.22793	0	1.62339	2.26648	1.67369	1.59266	0	0	1.4044	2.25983	0	2.28325	0.032025	0	0.034806	1.09016	1.3072	0.032278	1.30501	1.14889	1.28429	0	0	0.804972	1.4504	1.52423	0	2.35134	0	0	1.17807	1.05099	0.972159	0.033459	1.2343	0.010448
LITCHI024518	1.08528	1.37464	1.35521	1.18087	1.62171	0.851281	1.106	1.1851	0.901543	1.68607	1.98897	1.73642	1.64526	1.56853	1.60603	1.11309	1.1182	1.29923	1.07224	0.939347	1.05926	0.816737	0.714456	0.782405	0.799756	0.702513	0.932044	1.50978	1.7149	1.51005	0.638999	0.71082	0.646776	1.63452	1.75074	1.44742
LITCHI024517	21.3642	17.1555	15.5055	44.9571	18.9838	28.6817	26.0712	26.3551	36.7468	24.4172	15.8359	16.5853	22.9633	18.9422	15.433	13.5431	18.9926	21.0586	25.8091	19.0103	19.2019	20.9328	16.8875	14.1459	43.5238	32.0999	29.9805	30.4575	22.2488	57.1626	25.0472	18.4499	23.8854	78.7778	42.1613	44.1241
LITCHI024516	32.1827	34.5044	32.9425	24.5829	25.4454	20.7599	37.1067	40.8374	45.3283	34.484	38.2102	39.6415	63.0151	62.6361	72.6373	65.1258	70.1812	70.2653	38.127	41.7319	40.1248	25.6873	24.0251	34.6019	30.3957	32.5318	26.2688	23.3237	29.6791	20.0747	21.6802	23.9042	27.9216	46.1423	59.0957	52.0933
LITCHI024515	22.0974	25.6341	23.0273	18.6881	18.9874	14.4425	33.7228	32.945	34.5946	25.6197	30.5758	30.2843	50.7935	50.4014	59.439	61.0139	52.2393	57.8956	31.0568	31.4157	29.2666	20.76	20.8958	25.3598	28.1319	25.7898	21.7964	18.3421	25.1938	14.8722	18.1691	20.2377	17.0738	32.5475	41.9932	41.1384
LITCHI024513	0.132244	0.377054	0.305167	0.550759	0.090789	0.532022	0.352425	0.543258	0.503803	0.61053	0.133416	0.113656	1.01134	1.5113	1.0557	0.363249	1.3226	0.913661	0.500381	0.152947	0.562464	0.431938	0.398524	0.31509	0	0.230403	0.090516	0.210418	0	0	0.268598	0	0.205218	0.427271	0.224186	0.457906
LITCHI024508	9.20935	10.0556	9.52306	6.3753	4.91957	4.60103	4.15585	3.20927	3.64654	6.38214	7.79904	8.0795	6.31746	8.48019	8.18258	4.71044	5.73547	7.00698	5.80887	5.10517	8.34628	2.19203	3.22912	3.0856	5.16589	4.81365	3.70383	8.11895	6.24608	4.75266	1.81385	1.54564	1.19595	5.15029	5.8243	6.80754
LITCHI024507	0.123557	0.325703	0.262917	0.343917	0.087819	0.114008	0.418902	0.261781	0.11976	0.151543	0.210107	0.085177	0.080451	0.096873	0.136583	0.446498	0.14158	0.162103	0.319608	0.429978	0.464875	0.418959	0.228496	0.220528	0.470591	0.254329	0.541141	0.196306	0.190723	0.193182	0.505156	0.654129	0.36246	0.538475	0.328497	0.196784
LITCHI024494	1.40922	2.13832	1.11219	1.33499	0.980921	0.997881	1.38274	1.09934	1.16938	1.26508	1.65111	1.10474	2.16769	1.7668	2.26158	2.15004	0.98994	0.838537	1.45655	1.53698	1.39241	0.863112	0.915174	1.85949	0.899883	0.986582	0.984144	0.988855	0.975241	0.743214	0.783624	0.848533	0.6465	0.49343	0.955834	0.887216
LITCHI024484	6.98675	3.38921	2.31894	1.74655	7.22168	1.9483	1.7279	2.56251	2.09483	8.10836	8.83778	9.08032	3.96615	3.3714	3.74113	8.32112	3.76481	3.4775	1.75155	1.65192	2.32687	6.75406	7.25328	2.0082	1.58056	1.65857	1.69569	2.08889	7.24344	6.7486	1.10908	1.36358	1.51758	6.57946	1.9689	8.80659
LITCHI024475	1.13942	1.27875	1.24185	1.14246	1.01692	1.1629	0.776354	0.643224	0.796714	1.58173	1.89013	1.72262	1.48686	1.36133	1.94425	1.02111	1.12147	1.23139	0.639968	0.656177	0.778923	0.71422	0.795009	0.696802	0.496297	0.59725	0.603711	1.0744	1.1902	0.992312	0.577334	0.67724	0.616583	0.930172	1.04323	0.892325
LITCHI024469	2.28252	0.622809	1.36202	0.077434	0.067613	0.079564	0.124013	1.86483	1.3013	1.5653	0.450045	1.32714	1.46025	0.156286	0.395447	1.08953	0.123612	1.48543	0.559357	0.059087	0.805807	1.31136	1.11641	0.416086	0.073545	1.07977	1.6281	0.934504	0.069392	2.04435	1.21879	0.485612	1.99139	0.077092	0.073333	0.582081
LITCHI024465	6.87021	7.23995	5.15079	17.6121	12.4134	8.67205	30.2917	13.3443	20.8822	4.18192	3.43546	2.63032	10.0198	8.13996	22.3032	4.12115	2.08412	3.72912	50.0886	8.42653	4.14711	25.5882	7.01375	3.73865	9.49652	10.2902	7.12948	2.95424	9.47026	6.97282	6.02637	3.46163	4.35382	4.84176	2.33606	2.21691
LITCHI024459	4.12343	4.04543	4.48807	2.99056	3.10875	2.18115	2.51903	2.52158	2.40182	3.60259	3.59365	3.86269	6.72901	5.74505	6.53788	3.66458	4.1095	3.9926	3.54741	4.30442	4.42016	2.56831	1.91394	2.6211	2.75836	1.90532	1.41879	2.75213	3.30086	2.87058	1.37703	1.19326	1.51665	2.67632	3.82144	3.14505
LITCHI024445	4.84333	5.02806	3.71879	3.5765	2.34736	5.48133	15.2279	17.5584	16.1025	2.30007	1.51598	1.82801	15.0803	11.3879	17.5747	22.4233	13.2963	9.62274	5.42845	7.28416	5.91962	9.2331	5.76625	5.91921	12.7415	8.72573	8.95377	2.60517	2.32582	1.29565	5.54532	4.83838	3.77207	8.65479	4.65051	7.9341
LITCHI024427	0.510478	0.66368	0.764764	0.866241	0.36781	1.03356	1.43479	0.761458	1.0106	0.24527	0.245878	0.442243	0.174094	0.25471	0.650198	0.305625	0.244572	0.39406	2.21733	0.484263	0.509473	1.67973	0.689484	0.278219	1.46106	1.60603	1.87447	0.64673	0.747931	1.40888	0.622172	0.540232	0.507461	0.440497	0.471207	0.583848
LITCHI024398	7.76742	8.51916	9.45163	10.6314	7.68007	6.80068	7.91276	11.4666	10.4895	10.3313	9.82234	7.57524	12.7962	12.6382	12.7753	8.2186	10.0359	10.3217	9.46841	9.31018	10.2105	5.71793	6.04579	7.51376	8.65762	9.40875	9.09634	7.75612	9.08825	5.2929	6.26782	4.7531	4.20993	8.48653	10.7799	11.7545
LITCHI024397	4.42416	4.04461	4.18583	2.43637	2.73504	2.80474	3.1186	3.66694	3.89661	5.48757	5.6469	4.20954	5.23857	5.84581	5.31121	5.05044	5.02622	4.54605	3.03704	3.03604	3.34309	1.66572	1.96854	2.51262	2.7356	2.8643	2.51262	3.22996	3.24805	2.91163	1.74295	2.0266	1.83765	4.38174	3.7665	3.95495
LITCHI024395	174.747	215.99	211.607	78.0432	125.051	149.264	236.748	136.393	202.109	117.716	114.469	125.912	149.038	165.638	192.995	182.671	186.476	237.763	194.139	184.474	207.562	265.439	234.212	262.724	195.525	244.971	244.922	125.645	165.089	86.837	142.717	240.11	185.473	230.145	251.208	290.322
LITCHI024382	2.81648	3.76401	1.59331	1.4802	0.689536	3.839	4.68608	1.6948	3.0389	0.792737	0.330842	0.423787	0.548111	0.611449	0.390719	1.98791	0.615815	0.947996	1.42527	0.68844	0.709752	4.56239	1.169	0.337956	1.42329	1.35071	1.47299	0.133029	0.412167	0.365522	0.503109	1.15488	0.526291	0.737398	0.666254	0.29298
LITCHI024380	35.8081	39.2792	42.2795	57.105	14.7486	60.3996	67.7542	65.7636	80.909	32.9415	16.5519	28.6948	25.5067	21.839	46.7419	61.241	21.2897	46.5219	53.0657	57.3745	52.3094	86.6391	47.1202	12.8213	78.4517	59.6658	103.837	96.6056	55.2093	78.8724	82.1662	52.875	37.7064	73.5441	51.0127	70.5874
LITCHI024374	1.34409	1.8586	0.739047	7.29657	10.0278	2.33571	17.5765	10.234	10.7177	2.33073	0.716214	0.736474	6.01949	3.64897	10.8009	2.3112	0.248212	0.603415	20.1249	2.45752	0.952884	19.9952	4.08916	0.794772	3.02723	1.48085	1.37576	0.828086	7.95329	4.33692	1.15333	1.79963	0.337827	0.426503	0.60956	0.926605
LITCHI024373	1.27786	1.42454	0.924901	1.33925	0.410267	1.56369	2.67666	2.16708	2.43242	0.753791	0.340653	0.571154	2.49388	1.89045	2.30646	2.09484	0.996735	1.01397	2.11185	1.53765	1.58836	2.16842	1.72996	0.67614	1.41159	1.21253	1.09916	0.474509	0.767237	0.413705	1.1191	0.931015	0.827425	0.758421	1.07372	0.650803
LITCHI024352	48.5426	56.6931	66.7942	45.5071	47.5727	45.6013	129.592	137.805	161.77	69.22	64.4892	69.5894	170.972	177.345	179.868	214.999	213.962	213.37	99.0465	127.625	127.775	103.453	107.178	93.9886	139.864	142.213	138.992	83.8906	83.6757	113.315	137.946	189.493	182.477	287.353	283.575	285.258
LITCHI024348	0.02518	0.239287	0	1.85865	1.67223	1.32673	1.03779	0.906705	0.563079	0.20397	0.123876	0.181837	0.032484	0.017066	0.153391	0	0.073038	0.074462	0.149246	0	0.105162	0.568705	0.135934	0.16157	0.849186	0.218544	0.556561	0.030078	0.540491	0.140517	0.380711	0.049108	0.080463	0.051812	0.355052	0.073662
LITCHI024344	16.5079	12.1651	10.8418	23.5289	16.8877	17.338	16.3462	23.3693	20.8159	23.9282	17.789	16.9251	17.6725	14.9978	17.207	50.1181	21.4934	18.7088	10.7202	9.67256	8.16385	14.7126	14.5474	19.1573	7.3508	6.3789	5.85573	11.3785	8.86837	9.23168	10.1509	9.20872	5.87647	10.6429	6.88753	8.20018
LITCHI024341	1.68686	2.13723	1.15518	0	0	0	0	0	10.6216	1.53423	0	14.1749	2.64977	9.97808	0	0	11.3896	2.39276	0	0	0	0	0	0	0	0	11.1148	0	0	0	0	0	0	0	1e-06	0
LITCHI024311	43.1919	46.0828	43.6057	25.5981	26.3723	26.6769	21.6183	25.3835	24.629	43.5902	41.5191	47.6813	42.8302	42.6848	51.3217	35.8715	40.8812	39.8555	33.6462	35.0773	44.8	22.3432	22.8867	27.0047	22.8666	22.7771	21.3046	40.1137	41.9907	37.1453	13.7915	16.1961	21.2573	27.7947	35.1626	32.578
LITCHI024307	1.61989	1.78163	1.63325	2.93819	2.34306	2.03091	1.65377	1.76744	2.02174	5.96258	3.73951	3.28055	4.35933	4.01776	3.77066	3.79847	3.81519	3.25523	1.8863	2.58134	1.7514	1.72909	1.73999	1.97425	1.59216	1.25753	0.404329	3.06783	1.97161	2.24776	1.644	0.60111	1.25357	2.49254	3.35933	3.52834
LITCHI024305	209.353	234.312	201.472	124.848	137.083	128.989	131.457	136.563	137.282	157.706	177.438	182.42	306.347	272.085	250.363	129.759	155.72	159.046	234.487	254.94	229.709	140.799	139.865	232.871	128.751	135.153	126.044	138.486	159.666	138.02	97.8232	82.7059	137.776	115.473	132.729	124.659
LITCHI024303	166.865	188.377	189.408	113.201	152.189	142.653	143.705	106.005	127.791	113.871	126.384	147.645	67.4066	71.0471	72.227	80.4892	87.1354	93.7456	194.382	211.668	203.284	178.37	198.023	160.158	175.228	170.124	160.194	157.057	192.704	156.383	156.896	158.548	207.156	96.851	111.253	95.244
LITCHI024302	1.82142	1.83559	1.3723	1.62018	0.934411	1.66158	2.1361	2.29061	2.01122	1.5608	0.937171	0.878833	3.9257	3.54912	5.15078	4.26825	3.74497	3.87927	2.60723	2.03093	1.82222	1.95493	1.66472	1.26545	1.78613	1.23933	1.26501	1.07724	0.753927	1.88568	0.998261	0	0.821028	1.64508	2.2292	1.62509
LITCHI024298	0.518559	0.761059	0.530123	2.433	0.624161	0.773902	1.69881	0.594638	1.95011	0.663132	0.797508	0.746125	0.262545	0.280186	0.30892	0.53514	0.282692	0.660622	1.81979	0.961514	1.21203	2.26875	0.723651	0.124723	1.10036	0.890276	1.01368	0.378271	0.378621	0.271081	0.425215	0.795361	1.17235	0.716888	0.363757	0.937064
LITCHI024296	269.24	309.029	260.459	260.936	370.116	267.996	198.629	185.652	192.118	201.141	216.747	248.391	109.325	109.114	107.783	99.6792	128.925	137.32	304.586	315.925	295.953	341.206	357.563	417.266	244.93	247.865	230.865	231.141	272.07	225.163	262.844	238.349	365.536	98.0776	120.655	103.344
LITCHI024278	0.222483	0.138288	0.116071	0.38584	0.357594	0.288856	0.214417	0.423749	0.309252	0.350473	0.515337	0.221284	0.41014	0.459316	0.520349	0.159215	0.344503	0.235903	0.232057	0.474024	0.361947	0.311621	0.317542	0.264216	0.377869	0.375064	0.281043	0.725057	0.470643	1.04485	0.815061	0.608811	0.690324	1.80941	0.764696	1.52456
LITCHI024277	0.18714	0	0.306063	0.554375	1.33081	0.111017	0.102836	0.989771	0.317075	0.923248	3.02168	0.442122	0.907751	1.68527	1.59707	0.942357	1.07675	0.67016	0.094824	0.040527	0.040862	0.270468	0.139014	0.714484	0.274761	0.115882	0.143365	3.14292	1.37341	5.58183	2.52217	1.69754	1.31365	4.51225	4.03371	4.50811
LITCHI024266	7.7541	3.70133	5.06211	7.70136	4.36297	6.76307	6.63556	9.00325	8.7451	6.63183	7.08697	4.78542	5.91227	4.07426	3.58026	4.78668	4.77455	6.70179	5.17051	5.58242	6.11857	7.3028	4.77347	4.06489	5.94304	5.57564	3.89996	1.86352	1.19118	1.17086	2.78266	1.80959	2.10618	2.32746	1.34209	1.32879
LITCHI024261	13.3896	8.38863	7.4711	13.8443	9.87021	13.0285	11.1894	11.3466	9.19041	20.1372	13.8446	14.1815	15.6374	16.5509	18.8476	13.9827	14.2982	14.0738	7.84722	8.32217	7.46633	7.38724	8.08848	13.2417	6.8628	6.51148	7.29455	11.6852	10.9718	8.05021	6.99439	4.67007	4.85803	12.3637	14.6371	11.4174
LITCHI024250	0.038717	0.236651	0.155474	0.107754	0.269646	0	0.982421	0.790821	0.64689	0.026047	0.056291	0.012164	0.526514	0.588155	0.440792	0.508305	0.500015	0.403858	0.204748	0.076733	0.33662	0.359384	0.485734	0.46493	0.32691	0.547609	0.673448	0.021019	0.142834	0.040787	0.398823	0.787814	0.531144	1.38563	1.4288	2.18055
LITCHI024249	1.65461	1.57562	2.4693	1.61722	1.58145	1.54536	3.10141	4.67314	5.14879	2.26176	1.72839	1.27297	7.15769	6.76444	4.24546	4.55489	5.18933	8.46018	4.69965	5.26393	4.06931	2.74695	3.29853	2.7758	3.9893	4.62563	4.47691	2.94786	2.72132	3.1101	4.99202	3.38349	4.38857	7.01751	6.56162	7.7977
LITCHI024248	3.43389	3.45419	3.92828	2.14857	3.21667	2.16123	6.11441	5.71452	5.77176	2.53459	2.71072	2.38349	8.77185	9.20198	9.05122	7.21664	7.7583	7.87238	6.24231	8.05546	5.90401	4.98299	5.57248	7.10706	5.26403	6.19463	4.96103	4.4059	4.28952	4.18975	5.86066	6.05128	7.1883	6.96321	6.2582	8.01802
LITCHI024233	13.8928	8.8408	8.20998	12.6166	10.831	10.964	10.7785	10.3781	8.41354	18.1111	18.1453	11.1885	12.6377	11.6315	13.5458	14.9863	13.0678	9.56637	8.61094	6.77614	6.82407	11.3918	6.75772	10.4774	5.80002	5.78447	7.26784	6.15018	5.27896	4.44577	4.26381	5.6102	2.20233	4.28025	3.30053	2.74234
LITCHI024231	5.14956	5.80367	6.85676	5.00818	3.21228	3.20676	3.59187	6.75229	6.13554	8.50866	7.30887	6.19907	6.99111	6.85664	5.45994	4.01221	6.00441	8.32686	5.57214	4.90583	5.44768	2.52133	2.85241	2.46633	4.224	4.77947	4.47812	5.98529	4.78475	5.47781	2.33293	2.08153	2.35332	6.35459	7.21024	6.45376
LITCHI024229	8.7753	8.13117	9.24486	6.56131	6.4555	6.61687	9.63566	7.19981	6.92375	12.3476	13.815	11.5674	13.3237	9.92048	11.608	9.04849	9.13262	10.5755	4.3039	7.29992	5.64071	5.8189	3.75098	3.50774	7.95084	7.47121	7.63816	5.20416	6.71852	5.40869	3.87256	5.66184	3.36414	10.2898	9.00309	11.3572
LITCHI024221	1.26965	3.74139	4.60387	0.360532	0.116672	0.207685	2.17215	0.65404	2.87811	0.026273	0.197814	3.58247	0.619728	0.388678	0.067915	0.633451	0.555955	0.722109	5.73788	3.88428	9.55406	3.07895	1.35619	0.175535	1.74764	2.28942	1.25756	4.27255	5.26012	3.36551	1.94898	2.53207	3.80553	4.66405	10.512	7.67061
LITCHI024219	1.21906	1.36783	1.88257	2.25392	1.23136	2.54812	1.5366	0.373829	2.35521	1.65005	0.950561	0.913025	0	0.494545	0.752383	0.838346	0.515065	0.965518	0.404565	1.16536	1.3435	1.95601	1.89961	0.283669	2.07626	2.02631	0	1.49034	1.35171	0.371839	1.77141	1.56483	2.11983	2.14305	1.17658	2.28566
LITCHI024206	1.80808	2.05341	1.78093	1.40985	1.55065	1.11046	1.22833	2.17604	1.80554	2.07995	2.12385	1.96583	2.94473	1.64028	2.65357	1.74675	2.23926	2.19941	1.47175	1.86629	1.49751	1.34097	1.15021	1.50661	0.978663	1.35813	1.44676	1.70611	1.48895	1.24808	0.944698	0.935896	0.566744	1.61448	2.03483	1.9835
LITCHI024203	2.05163	0.438117	0.335132	0	2.28444	0.136914	1.29661	1.2446	4.12385	2.49923	4.27578	4.52415	0.86382	2.30508	0.029802	0	2.261	0.018274	0.008915	0.042672	0.010558	0	0.348748	1.39578	0.531357	0.093838	0	0.620457	2.24282	2.59479	0.011083	1.08674	0.515407	0	1.04507	0.187671
LITCHI024197	1.6254	1.73331	1.45254	2.72943	2.14152	2.43468	3.53882	5.06758	4.19474	3.34703	3.31022	1.95354	7.18487	6.15617	6.57419	5.30732	6.80467	6.57082	1.89659	1.96826	1.8884	2.5812	2.56697	3.49125	2.05069	2.40632	2.04895	1.58785	1.47523	1.76999	2.54382	1.47889	1.27875	3.64095	3.03767	2.76068
LITCHI024196	3.35921	3.41867	3.47395	1.85469	1.38094	1.66063	2.77217	3.39536	3.32233	4.2801	4.48826	3.62221	6.55601	6.33965	6.20753	7.25824	6.66475	6.32783	2.79374	3.5247	3.4475	1.19571	1.27484	1.25071	2.36582	2.5653	2.56912	2.07103	2.44357	2.08235	1.32016	1.07996	0.987338	5.78183	6.85164	5.58599
LITCHI024182	0	0	0	4.77074	1.70347	9.86337	0	0.12689	0.041003	0.179986	0.140945	0.39818	0	0	0	0	0	0	0	0	0	0	0	0	0	0	0	0.166125	0.046536	0	0	0	0	0.032305	0.493018	0.036178
LITCHI024165	30.5827	37.3334	26.5724	35.0113	32.9678	37.9628	37.263	35.1455	48.837	43.9835	40.5247	32.7928	69.6939	64.9153	56.8821	29.037	45.9943	51.8366	36.3474	37.581	34.7729	36.1595	30.6204	39.8072	32.4305	32.012	36.353	37.4493	35.2851	31.0519	30.4033	23.1361	24.185	35.0967	38.512	36.4978
LITCHI024164	24.072	30.3982	19.5028	30.8943	26.0441	30.9198	40.3822	34.6279	37.6521	33.4441	31.3008	36.9866	61.6024	54.3936	63.4987	44.5933	44.0521	45.0271	28.3847	29.5511	27.3935	31.1369	27.3606	30.4349	30.5239	28.3257	26.7302	31.4058	27.1288	24.9922	19.4558	26.1062	23.1818	31.7111	34.3523	32.9577
LITCHI024163	13.9801	13.9025	11.2273	18.6499	14.5145	17.1193	23.4775	21.392	23.1996	19.367	17.6339	20.2667	36.2545	31.897	33.9304	21.9894	23.7871	25.9379	16.6894	18.1136	16.3723	19.1282	16.2429	18.0551	18.3661	17.5225	16.863	17.1917	16.6496	14.9899	12.8268	13.2631	13.5622	19.7928	20.7134	19.8789
LITCHI024147	7.53142	8.82948	7.61418	5.02178	4.1944	4.20111	4.49583	4.91826	6.13489	9.63519	10.515	9.49449	11.0249	11.4971	11.2786	8.99088	9.75114	10.0699	4.03589	4.53311	5.52298	2.48597	2.51645	1.6087	4.08222	3.82035	4.05641	5.64653	6.40752	4.65749	2.29119	2.25521	2.00929	9.05701	9.96916	10.3245
LITCHI024146	26.9761	22.0783	15.5873	33.2679	21.3273	30.2087	36.058	27.1031	35.5078	25.4482	18.8862	17.0593	33.42	29.705	36.6849	58.5666	31.2112	35.2451	18.5354	15.7705	17.3756	36.5573	22.2125	29.7731	22.5896	20.9099	14.9366	8.15247	9.04273	9.00659	14.2071	13.9321	13.9814	18.2607	16.0586	12.3282
LITCHI024137	24.5237	25.2011	21.9793	19.6872	16.6106	17.5757	19.8955	24.5504	22.3692	24.0053	22.5194	21.7288	38.6468	30.5678	29.9867	19.0177	23.9136	26.3061	27.3398	27.7451	28.6858	20.8791	19.8634	24.0435	17.7278	19.806	22.4164	17.4758	18.046	13.6873	15.0812	9.49487	12.9515	14.3472	14.1109	12.9148
LITCHI024136	6.12902	10.3087	9.67696	7.78183	8.55828	6.41341	8.01202	4.29255	5.91833	3.8356	3.44302	4.68565	1.72954	1.87556	1.82189	2.41219	2.24651	3.01141	14.5413	11.5634	12.8783	15.1868	10.0077	9.01527	6.35425	8.37324	6.04614	3.17467	5.269	4.25199	5.06665	5.66599	12.5496	3.04123	2.32653	2.75101
LITCHI024118	48.1769	47.5924	44.7178	57.4138	45.5144	55.9705	51.4358	42.5083	51.1668	54.5817	58.2628	64.247	33.0221	30.3493	31.0615	38.8982	35.0884	36.6057	55.1703	54.6374	45.9557	63.2096	63.8505	43.7465	60.2308	57.577	58.2872	62.7305	55.0122	61.2919	66.5483	69.3784	74.6495	41.4718	34.9282	41.2414
LITCHI024091	2.87373	6.35245	4.55443	4.71893	4.55285	3.71193	7.6202	13.3978	15.3864	1.81746	2.24549	2.37534	5.55032	10.7556	5.98544	9.65021	7.63163	14.6392	7.00684	7.06468	5.16187	7.85982	10.8184	9.79237	16.3285	13.1763	13.819	2.31963	2.33658	3.19275	6.91332	7.71979	7.58443	12.2199	7.75733	10.5576
LITCHI024084	29.0713	18.1869	29.5493	70.453	98.0197	64.9069	26.1627	125.29	73.8713	48.8354	29.204	30.1142	111.626	71.681	51.1173	48.0967	30.6075	57.5154	47.5234	48.1232	34.4091	31.1082	33.9617	48.0108	59.1765	63.2532	79.1734	52.1319	39.2291	99.1079	60.3489	89.7499	34.1079	49.928	168.235	85.9499
LITCHI024072	14.0643	17.2586	19.117	8.55347	7.5324	10.6774	24.8616	19.701	24.6939	16.0802	15.8744	14.1406	61.6584	57.341	62.7344	49.0016	44.8171	45.4693	17.8603	18.1247	22.4926	9.3568	10.2606	7.08629	27.0121	25.7185	28.1497	13.9845	15.646	16.2519	12.3181	13.6837	13.7541	36.2673	36.641	40.0422
LITCHI024069	1.31563	1.05989	1.64679	5.95246	1.08104	1.46449	1.60968	1.96911	1.24412	1.64124	2.29302	2.03994	1.08619	0.864477	1.94737	2.42854	1.11233	1.17939	0.473576	0.540262	0.572916	0.837322	0.596641	0.511448	1.17121	0.49727	0.609059	2.23057	1.51748	1.5337	0.795223	0.12952	0.358008	1.2578	0.794769	0.761706
LITCHI024062	2.35103	1.69603	1.11674	2.13235	6.21189	2.66075	1.8761	3.69052	1.39654	3.86879	3.25597	0	3.35129	2.68974	3.04108	4.85656	2.97492	2.9299	1.08364	0	1.20066	1.08354	1.33184	2.75893	0.957748	1.25922	0.753515	1.23303	0.796415	1.49751	2.24794	2.00591	1.91606	0.995054	0.754281	1.49022
LITCHI024010	30.6295	28.5925	26.0408	32.2456	27.8606	27.073	43.6003	53.4327	60.5037	39.3677	35.1817	35.9691	109.865	99.1288	98.7286	86.2001	92.7407	92.8567	39.5648	47.3148	41.0736	39.416	40.5455	48.541	36.7185	40.4941	33.7549	26.0419	28.0009	31.6988	40.3345	38.7397	48.1115	82.4836	86.4961	79.089
LITCHI024009	25.4918	22.7348	20.6708	30.0269	21.0492	25.762	36.1925	49.1533	48.3172	30.6568	27.2447	32.0214	94.1988	86.4014	78.633	66.3225	77.5813	75.9961	32.4089	36.5944	32.2689	37.5047	35.24	42.5665	34.6394	33.9549	29.5087	22.859	23.4631	29.0426	33.5869	25.8666	44.1873	65.2355	73.3077	65.746
LITCHI024008	7.73723	5.87926	5.75893	7.20632	8.76093	5.80771	9.14685	16.1167	11.6942	9.10265	9.24028	4.15546	14.8343	11.8636	14.1431	27.2543	12.7507	12.7119	5.97924	6.11305	6.02746	8.49933	8.34892	16.741	6.22601	8.23033	5.87146	4.20408	5.52062	4.19907	8.0595	10.6028	6.06841	6.17705	6.43564	5.06035
LITCHI023981	4.2016	4.60705	4.64721	5.19629	5.59721	5.18395	3.96013	4.57351	3.69102	3.69858	3.86537	3.69623	2.13769	2.56959	2.16984	1.9036	3.56292	3.60908	4.02628	3.43411	3.57385	4.99805	3.7161	4.05174	6.04795	4.97438	5.3744	6.36354	5.82189	7.06136	4.80548	3.95202	5.20802	5.40422	4.70178	4.56832
LITCHI023979	0.778023	0.661865	0.831037	3.91081	2.98	4.37782	1.89867	1.54164	2.63783	0.410324	0.546362	0.781431	0.374684	0.101113	0.438987	0.54688	0.237428	1.01293	2.47639	1.57072	1.58906	1.95936	1.16791	0.262822	4.32808	2.39334	2.0241	0.723242	0.83325	1.03124	1.83201	0.679659	0.970345	0.837415	1.7311	1.53574
LITCHI023953	5.98762	6.65251	7.15186	5.59893	4.68574	4.92809	9.43196	8.8793	9.78855	6.40394	6.67577	5.60679	10.3046	10.0252	10.3809	11.8076	10.132	9.72663	7.79684	8.41791	8.25045	5.25874	4.62037	3.76032	7.81196	7.18582	5.89888	4.22459	4.25289	4.00581	5.04285	4.05211	3.77734	9.42291	9.34968	8.18523
LITCHI023952	1.06027	0.733733	0.278409	0.852205	1.17913	0.827468	1.17973	1.72174	0.691664	3.30931	2.06047	2.58279	3.17063	3.29546	2.94695	4.06088	3.71187	2.43008	0.310918	0.514715	0.295308	0.659838	0.323257	1.34708	0.050427	0.102895	0.177759	0.556872	0.296809	0.29786	0.662191	0	0.129784	0.160737	0.148153	0.149225
LITCHI023949	99.4545	97.387	89.191	87.3763	95.5419	105.308	96.9098	83.9466	89.3368	79.2258	76.9761	89.257	59.048	59.7686	59.7557	64.8266	59.7286	61.7707	108.996	94.7691	98.2315	103.372	101.28	96.4793	104.643	94.7926	91.1262	95.3524	103.642	101.039	112.097	104.891	119.06	54.5813	66.9432	57.8
LITCHI023946	41.7848	59.5173	61.1939	42.7873	36.9756	41.3669	29.2794	25.1465	35.2121	40.6839	40.2891	58.0865	25.2234	21.2089	24.3672	22.4399	20.8392	21.0596	49.3053	49.1719	48.0339	55.4511	49.1658	26.7226	44.0613	41.1042	43.2683	68.195	66.6085	54.7804	52.1162	55.9112	61.8132	30.2518	27.4209	33.233
LITCHI023944	26.0795	34.3072	35.1661	26.4092	22.5174	25.2644	22.6345	14.8188	20.4132	24.38	22.6712	32.7984	17.2207	13.9861	16.1288	15.6571	12.6858	11.7375	28.5596	31.2878	29.3352	33.754	28.9033	18.3033	25.2196	22.658	24.7881	40.1266	39.5695	30.8323	30.9338	31.1104	34.1794	18.6697	17.1512	19.7806
LITCHI023940	5.00715	5.70441	7.07899	5.03286	4.99339	3.95455	5.05408	3.84925	4.36726	3.68069	5.45781	6.29364	2.99014	2.84111	2.84453	3.78773	3.1365	2.03598	5.43945	5.84097	7.32915	6.08696	6.88713	3.54609	5.11463	5.73567	6.15504	9.78079	9.29438	8.74507	8.44971	12.8966	13.2143	5.34918	5.04417	5.47776
LITCHI023939	3.13933	2.34635	3.22955	2.15131	4.45502	1.56732	3.55674	1.80205	1.6179	1.66564	2.13169	1.32306	2.54055	1.93482	1.54889	1.67032	2.26726	1.29919	1.97138	2.52113	2.11349	1.83901	3.61811	2.93715	3.37709	3.11588	2.59371	3.22084	3.90015	3.38842	6.04587	11.7141	9.2203	4.45428	3.47887	3.59798
LITCHI023938	3.69372	4.09729	4.54096	3.02807	2.97883	2.48541	2.97113	2.54969	2.25692	2.1355	3.77909	5.13603	2.91706	2.46193	3.14559	2.85765	3.90666	2.38785	3.61178	3.65092	3.66284	3.79435	4.13604	2.25212	2.60979	4.03631	4.82332	6.97587	6.53519	6.76552	5.77668	6.51629	7.18101	3.7249	2.82847	4.08915
LITCHI023932	4.1612	7.60594	3.97303	7.12621	5.47396	5.2492	7.21995	4.19208	7.17136	7.25374	6.15941	7.77614	3.85478	3.13853	2.67756	4.40117	4.63586	6.63122	2.86524	3.51274	2.39818	5.89973	2.90075	2.33615	5.93849	7.66522	6.30064	6.75581	5.95033	3.5126	3.72592	5.84249	10.0663	9.96867	5.38652	6.83676
LITCHI023922	0	0	0	0.291195	0	0	0	0	0	1.81943	0.591957	0.952575	0	0	0	0	0	0	0	0	0	0.56448	0	0	0	0	0	0	0	0	0	0	0	0.960878	0	0
LITCHI023895	0.453761	0.356815	0.32705	0.903655	0.187441	0.256427	0.045776	0.20833	0.229113	2.48797	0.357329	0.511332	0.229934	0.128758	0.122643	0.024317	0.14483	0.244826	0.355937	0.411371	0.062993	0.383023	0.426843	0.157219	0.752216	0.352756	0.444343	0.238881	0.29686	0.133882	0.318665	0.133191	0.123539	0.218999	0.064004	0.165505
LITCHI023891	7.50465	6.25258	7.30415	5.71162	5.03722	5.42637	7.55392	9.22756	7.33319	7.91719	7.89929	7.97605	12.158	9.43449	11.613	11.3937	10.7405	9.18589	6.25177	5.85628	5.93012	5.08309	5.15253	5.667	5.39529	5.28867	4.20092	6.72956	6.18518	5.01663	4.80155	5.29719	4.17217	7.41928	5.49647	6.72734
LITCHI023874	1.64532	1.2317	0.760902	1.22031	0.821537	2.31351	2.01501	1.72001	1.80604	2.16219	0.634991	1.01684	2.07777	1.40108	1.70934	0.702154	1.32918	0.907046	0.774843	0.920408	1.2072	2.18856	0.543613	0.76779	0.666771	1.03088	1.70778	0.611303	1.00551	0.613562	0.442042	0.287129	0.095396	0.567079	0.580315	0.371307
LITCHI023851	1.31676	0.963948	0.463031	3.52056	0.967543	2.20255	2.54949	3.26487	2.06235	4.57924	3.02529	1.90854	4.79743	3.66368	5.61505	8.74905	4.83283	4.21027	1.48605	1.20645	0.968175	0.979789	1.76815	1.82388	0.354439	0.276363	0.145566	0.330256	0.217554	0.078776	1.08185	0.312726	0.14597	0.330454	0.543304	0.440731
LITCHI023846	3.36537	3.21462	3.49263	2.52131	2.56851	1.88171	5.06473	4.54318	4.77189	2.45513	2.20801	2.61277	6.50651	6.04929	6.14303	4.88086	5.37308	6.53679	5.27355	5.34181	5.32944	4.85318	4.42093	4.65139	3.57335	4.02051	3.61272	1.88397	2.95531	2.39462	3.58394	2.01263	3.5237	3.44942	3.50095	2.66217
LITCHI023835	0.18109	0.319594	0.295605	0.26022	0.622843	0.190633	2.05541	2.27118	2.25502	0.09458	0.180963	0.132522	0.41987	1.28543	1.83943	0.129773	0.071462	0.123511	1.83263	0.276418	0.254194	2.19613	0.178405	0.07984	0.503887	0.515969	0.261321	0.32634	0.696756	0.7378	0.600871	0.351683	0.032795	0.287589	0.249219	0.343519
LITCHI023810	1.3432	1.40908	1.01817	1.46639	1.46218	1.12034	0.89683	1.14749	0.875125	2.0809	2.35284	1.92271	1.2724	1.96678	1.01947	1.17885	1.97363	1.16034	1.59874	1.06387	0.903405	1.58716	2.0746	1.5014	1.8398	1.92077	2.1076	1.57986	1.27466	1.96078	1.03159	1.86949	1.89806	1.97457	1.31813	1.66584
LITCHI023797	0.854778	0.718958	1.16061	1.28862	0.750025	1.03088	1.30778	0.677729	1.28975	1.40571	1.0308	0.663796	0.850886	0.574569	1.27324	1.71908	0.952152	1.31907	0.770593	0.730416	1.23995	2.12936	0.999145	0.443582	1.54813	1.51041	1.12649	1.76904	1.60153	1.94514	1.71328	2.12239	2.5611	3.308	1.98828	2.4497
LITCHI023796	3.45859	4.07437	2.17924	4.4476	3.7175	2.66394	4.42304	0	13.7689	0.611481	0.447904	2.14485	17.8121	8.37209	14.0179	0.951898	8.8471	7.46151	5.25404	3.40216	2.8917	4.54341	1.51407	4.03139	3.09428	6.56006	3.8571	0.741382	4.14175	5.62496	3.06008	3.93518	1.94249	14.7981	6.64502	23.0573
LITCHI023790	1.62487	1.37024	1.24691	0.982279	1.35766	1.33192	1.15499	1.18407	0.992869	1.58777	1.67916	1.70657	1.68028	2.08282	1.81052	1.51659	1.66456	1.53483	1.07357	1.2214	1.08963	1.11322	0.687016	0.989341	0.99042	0.850416	1.00913	1.50808	1.15487	1.05872	0.980156	0.742029	0.521273	0.927294	1.32114	1.38995
LITCHI023768	30.7208	32.7446	38.8146	32.608	28.1887	29.7366	36.4376	0	35.1935	31.2695	28.7375	30.8834	0	0	0	25.7465	24.1707	25.0591	31.2463	41.5774	32.5848	32.2242	30.1325	21.4345	38.9147	33.0469	32.262	29.9725	26.6931	30.9004	29.4428	30.4345	23.3008	33.7104	31.4792	31.2482
LITCHI023740	36.117	43.5653	47.2554	51.0256	48.3685	50.919	54.4694	47.6548	70.8491	43.4587	43.8387	61.5931	35.554	42.2224	47.5871	54.4791	54.9258	62.4069	45.7528	50.3733	46.9071	61.3937	64.0717	39.9461	92.817	77.7195	78.4358	121.744	100.76	134.211	116.077	129.12	129.989	137.997	117.071	113.904
LITCHI023739	0.805918	1.01939	1.10446	0.918092	0.974588	0.86488	0.756618	0.617964	0.619469	1.06974	0.894006	0.867388	0.270751	0.413496	0.384944	0.874622	0.372359	0.52573	0.518172	0.516278	0.655376	0.829266	1.55535	0.498677	1.60129	1.31171	1.12759	2.495	2.08228	2.57626	1.21205	1.86811	1.29648	2.15289	0.786812	1.24712
LITCHI023738	1.12963	1.01112	1.31507	0.963741	0.919632	0.691492	0.526634	0.313374	0.693851	0.70039	1.22043	1.10212	0.676783	0.635628	0.644704	0.517211	0.725215	0.740625	1.00124	0.992754	1.16904	0.958836	1.20096	0.495618	1.01783	0.927826	0.858058	1.21087	1.00261	1.05272	1.20746	2.04987	1.56963	1.58027	0.820737	1.64908
LITCHI023737	6.45206	6.38715	7.05735	7.23709	7.04108	8.61723	6.32198	6.21538	7.98922	7.86522	8.73094	10.4673	7.25486	7.94596	8.33172	6.33852	9.22468	8.36844	4.48751	6.02816	5.60568	6.99396	6.75746	5.00171	8.38814	6.26798	8.07397	15.5237	11.3107	13.6876	11.2817	12.5409	13.5805	19.2489	15.472	17.4457
LITCHI023729	5.1066	4.17263	5.42483	5.30223	4.08382	2.81203	3.06016	5.49626	4.34619	7.20418	7.17465	4.76296	8.34791	6.21766	7.22382	7.17844	7.26259	6.59028	4.06904	4.58168	3.98754	2.93377	2.81419	2.31186	3.32873	2.79653	3.84997	5.04144	5.06249	4.70704	3.54153	2.34747	2.77163	5.77346	5.63705	4.82499
LITCHI023722	6.78393	6.15747	4.98897	6.02101	8.05681	6.87739	3.02072	3.11532	3.22576	6.04076	7.0514	6.46921	2.2509	2.42391	1.70123	2.00538	2.38731	2.66248	4.09221	3.682	3.63151	4.70134	5.82097	6.01764	3.916	4.60031	4.54733	7.62025	6.33325	6.8146	4.94768	5.02787	4.63464	2.19154	1.61512	1.79831
LITCHI023721	20.474	21.2981	18.5035	16.4257	22.5588	20.425	15.6181	15.5826	15.563	18.8543	23.2097	21.0195	10.0892	10.5945	7.34548	6.90572	11.4065	8.22453	15.8371	13.7726	13.5358	20.4687	19.0633	19.4532	16.5615	17.0233	17.3475	27.1809	25.9973	25.0645	16.1201	19.9846	17.0602	6.1171	5.98439	7.00387
LITCHI023717	5.68215	4.86403	3.66415	4.28312	3.082	5.04538	2.29833	2.83751	2.78899	4.85955	3.42944	3.11162	1.80624	2.18299	2.09786	3.07906	1.83872	1.97855	3.28539	2.32225	3.04427	4.57187	2.67854	3.30553	1.64723	1.70947	1.40699	2.57671	1.69624	2.407	2.03675	1.20517	1.65791	0.815538	0.792869	0.60005
LITCHI023713	2.22032	3.11428	3.09344	5.89237	2.56094	5.93762	5.59988	1.01043	3.8402	0.480106	0.523013	0.485512	0.084067	0.048712	0.38458	0.730877	0.355962	0.921926	4.3101	2.7087	2.69934	4.44719	2.43797	0.391115	5.89551	5.78903	5.44894	0.328042	1.44917	1.49038	2.43991	1.84551	1.98406	0.524065	0.437883	1.64152
LITCHI023705	38.1021	36.3189	33.7293	39.0884	45.9134	49.2892	15.4501	14.3219	10.5312	22.4695	20.5789	22.7354	5.75077	4.75571	7.67387	4.65029	2.49164	2.13959	39.3877	29.1259	23.4606	31.7402	23.6913	19.5616	15.6539	14.9568	15.5788	37.235	35.086	49.0086	27.5384	21.018	14.4965	2.02226	4.50571	1.41663
LITCHI023704	177.959	92.7525	100.95	198.552	193.908	163.359	71.9	102.14	72.5462	138.576	146.018	146.866	80.7109	65.3634	105.037	101.226	100.621	70.9825	124.674	142.264	120.532	124.247	137.18	148.158	50.2402	51.6152	57.0313	206.211	173.727	212.529	208.824	163.468	89.7381	53.4486	93.8108	59.9154
LITCHI023703	14.9012	7.77461	9.1945	18.0666	15.8889	13.143	7.07627	8.05449	6.16039	10.667	12.6671	12.7956	6.74722	5.18534	9.07822	9.38972	8.11757	5.54007	11.7203	13.053	9.56092	10.5154	11.7954	11.9636	3.90234	3.8565	4.55285	23.1768	14.0254	18.5147	17.6096	15.2737	8.18724	4.04789	7.21136	4.1384
LITCHI023670	1.62942	1.74722	2.10338	1.84848	2.78195	2.71052	2.11124	2.01682	2.02944	2.28763	2.56387	2.45463	0.66223	0.735004	0.688961	0.691904	1.59408	1.7808	1.73717	1.25593	1.83855	2.21665	1.57699	0.614139	2.08088	1.79309	2.498	1.86958	1.66012	1.93335	1.63451	1.28844	1.25736	1.44278	1.37034	1.7337
LITCHI023631	4.59199	4.70744	5.69298	3.65896	4.44534	4.0496	1.64397	1.50089	2.34312	1.86771	2.73553	3.03555	1.14578	1.53924	1.63629	0.627466	1.13387	0.937318	3.80318	4.56403	4.24606	3.58483	5.18293	2.3826	3.01798	4.39891	4.58284	3.50965	4.4791	2.59969	3.23746	4.86673	5.63837	0.670946	1.20467	0.712898
LITCHI023630	2.21915	2.83946	3.24022	1.63988	2.66657	2.32515	1.7558	1.21922	1.11875	1.19709	2.17551	2.75289	0.43467	0.376901	0.321226	0.566054	0.673458	0.488449	1.48381	1.29401	1.93995	2.26212	2.96744	2.07345	2.01013	1.81278	2.73472	2.37339	3.64582	2.07426	2.35213	2.62536	3.79066	0.46499	0.787815	1.01117
LITCHI023589	81.4991	39.1343	32.6213	85.5681	106.452	32.8681	54.5263	96.2975	49.4284	40.9007	59.4668	34.6646	100.975	96.382	112.268	80.9106	84.6282	48.0798	37.1582	33.3014	41.3487	38.8332	35.361	85.1044	23.534	23.5182	23.8034	29.3332	30.0699	33.8302	83.9761	56.0294	26.9257	33.6292	54.5795	38.3299
LITCHI023542	1.83442	2.22939	2.36003	2.98161	1.52307	2.69402	3.51633	4.95408	4.88086	1.53234	0.997469	1.66641	3.3492	4.31009	2.30169	4.1143	2.40085	2.85587	3.117	3.36787	3.51893	5.13882	5.50934	2.30893	4.89759	5.43845	8.73056	3.17773	2.9953	5.09241	3.71781	6.06611	4.62448	5.80437	4.44302	6.04221
LITCHI023501	4.97486	3.15437	3.9556	4.67507	3.57798	4.25885	4.06844	4.68181	2.90599	4.98327	3.67958	3.58574	7.73896	7.15401	7.34351	8.62983	4.65996	3.92697	4.48972	4.66634	4.42633	2.91828	3.24545	3.86804	2.8218	2.76788	2.59225	2.67848	2.42685	2.49028	2.36498	1.93388	2.10866	2.84619	2.60856	2.10058
LITCHI023485	0.706368	0.130962	0.261287	4.29551	1.24615	0.675899	0.941194	0.849505	0.750708	1.12162	1.18704	0.381131	0.096822	0.280321	0.072126	0.511509	0.186844	0.259295	0.197958	0.144161	0.389911	0.277164	0.668055	0.359431	0.23371	0.313579	0.119176	5.31302	2.56438	1.50693	3.03612	1.04424	2.36431	4.50057	0.548617	0.451257
LITCHI023456	214.064	209.779	207.746	147.456	219.666	193.848	290.172	268.297	298.743	114.822	107.357	124.093	387.777	321.447	336.799	260.059	311.746	315.962	323.198	353.596	309.574	306.888	358.577	469.982	200.235	254.23	237.678	129.408	168.089	125.632	268.346	295.327	289.686	307.967	396.815	385.212
LITCHI023451	73.0624	70.4218	74.4993	64.8027	83.0815	76.5798	33.7177	40.5307	28.9571	121.106	138.539	109.77	24.224	31.0184	31.2567	49.9365	36.3204	31.4227	33.5876	32.8898	36.3148	37.3777	45.4721	53.8053	35.1597	36.2597	41.0086	112.427	79.249	97.7336	46.6904	57.2534	36.2306	27.7003	21.8442	20.858
LITCHI023450	0.806141	3.54282	1.29327	0.863781	0.678077	0.472869	2.01995	2.64381	1.49847	0.947697	0.617998	0.139309	2.36454	1.22297	2.19398	1.82525	0.659368	0.92584	2.12248	1.99914	1.43249	1.36623	3.65419	1.29771	0.339724	0.590617	0.59083	0.31919	0.230663	0.153419	0.867414	0.376438	0.735757	0.418982	0.321575	0.341355
LITCHI023433	10.8333	10.122	7.98468	14.3158	8.55209	11.2465	12.1494	11.7623	11.619	15.4522	12.3074	11.621	14.2753	14.8978	16.6429	18.6295	15.575	15.8198	11.4808	9.98438	10.1552	12.6907	10.02	9.46289	9.99575	8.46814	8.45377	8.85934	8.54515	6.86004	7.13804	6.86305	6.04566	7.45846	9.51465	8.4718
LITCHI023427	2.40416	2.21439	2.04014	1.3611	1.24725	1.36668	1.88128	1.49682	1.20556	1.52923	1.72304	1.33869	2.85544	2.60992	3.23656	2.51193	1.97866	1.21043	1.70474	2.47675	2.60467	1.53319	1.15031	1.15504	1.19739	1.16603	0.529685	0.909215	1.69334	1.09772	1.20894	0.870325	0.451265	1.01554	1.6067	1.13342
LITCHI023421	1.25109	2.04197	1.80539	1.522	1.63192	1.205	1.19465	1.50751	1.35891	1.68588	1.81383	1.2761	1.86033	1.87849	2.46751	1.89728	2.33802	1.48403	1.3178	1.67321	1.167	1.13793	1.09943	0.936519	1.05338	1.0427	1.17291	0.780076	1.35747	1.49188	0.638379	1.1878	0.824609	1.30289	1.71232	1.25406
LITCHI023418	0.980508	0.735072	0.225047	0.727836	0.71082	0.997195	0.275453	0.963868	0.303317	1.98212	2.57639	1.23068	0.415019	0.348545	0.801476	0.988438	0.678977	1.01709	0.259376	0.126865	0.233411	0.451483	0.294449	0.614408	0.110234	0.287243	0.482158	0.71505	0.653355	0.520873	0.573156	0.362105	0.338251	0.779678	0.115161	0.270589
LITCHI023417	0.459765	0.765097	0.731552	2.45991	1.33546	2.19965	1.49314	0.814923	1.45743	0.701239	0.610307	0.629693	0.337208	0.260938	0.488981	0.746251	0.325606	0.831522	0.744002	0.584768	0.857248	1.23997	0.590581	0.189736	2.0854	1.46002	1.51653	1.1423	0.973295	2.04441	0.753309	0.645314	1.23806	1.22127	1.49065	1.17906
LITCHI023410	0.246094	0.323997	0.255004	0.721086	0.930533	0.674623	0.163572	0.503816	0.258295	1.66951	1.83291	1.69522	0.842456	0.910399	1.18097	0.740673	0.61911	0.713303	0.248848	0.529791	0.315733	0.273533	0.569558	1.36977	0.367467	0.39249	0.32128	0.51928	0.50552	0.531774	0.443963	0.371653	0.525053	0.293767	0.59456	0.403521
LITCHI023408	8.09961	3.78834	4.15412	8.13023	6.63951	5.9225	6.20175	13.137	9.23476	8.2516	9.37453	4.07308	13.0289	14.107	14.5112	21.9198	13.5205	15.4787	3.92262	5.03177	4.17589	5.96804	3.85579	7.86315	0.293985	0.655468	1.25195	0.219274	0.24752	0.324159	3.56271	0.891671	1.15022	0.498497	0.290758	0.72511
LITCHI023401	0.028311	0.287315	0.708416	0.662472	0.551323	0.185142	1.46168	0.971409	0.713092	0.293744	0.149198	0.360424	0.263615	0.712695	0.270516	0.410429	0.470895	0.229494	0.282409	0.245146	0.928138	0.783786	0.412278	0.907929	0.430408	0.384543	0.117196	0.308717	0.329888	0.255148	0.505984	0.453011	1.45461	0.363276	0.221192	0.547759
LITCHI023392	2.9196	2.80705	1.74138	1.7602	1.44672	2.76039	4.48287	1.72911	2.08477	1.75973	0.605661	0.661765	0.259171	3.33575	1.76969	2.98152	0.533663	1.82883	0.358309	1.05785	4.37072	1.83629	1.8517	1.44629	0.256876	0.308175	0	9.71713	1.76504	0.771402	1.66012	0	0.698127	3.82975	2.02538	0
LITCHI023390	2.90888	1.21219	2.29961	2.83007	2.28594	3.69998	3.82016	2.08993	1.67588	4.53218	2.59881	3.50917	1.73449	2.12464	2.01454	0.749449	1.21384	1.07162	2.30139	1.86375	2.65805	1.53723	0.917661	1.72246	1.25242	1.16417	2.20627	3.35338	3.18852	3.30054	0.999679	0.84885	0.429829	2.30227	1.35668	1.03153
LITCHI023382	28.5431	33.0281	19.2946	52.429	126.908	19.691	19.0932	15.3577	12.9439	6.98734	7.91957	6.71578	7.7899	13.7769	16.1107	13.0001	9.245	7.199	51.3086	29.5385	34.3039	39.5956	108.644	364.36	7.89392	10.3138	8.40002	5.87781	7.45997	6.63441	36.6078	17.7217	148.754	3.20058	3.46911	3.08808
LITCHI023378	2.56785	1.65617	1.30559	3.2926	1.51315	2.42743	3.67118	2.25907	1.82279	3.17867	1.32056	1.12639	1.95086	2.11583	2.17769	2.81899	1.08249	1.51664	1.52948	1.79792	1.75328	1.81733	1.92967	1.66001	1.01665	1.54673	0.696596	1.16723	0.976261	0.774402	0.858091	0.907222	0.69961	1.21531	1.35601	1.16505
LITCHI023376	2.04116	0.492662	1.06875	1.01901	1.32995	0.505406	0.881717	1.81183	1.01828	1.18118	1.38145	1.61486	1.89842	2.96302	2.4987	2.66682	3.45996	1.93733	1.78909	1.45002	1.07344	0.840372	1.35589	1.9592	1.27503	0.890594	0.391169	1.3695	1.1404	0.413914	1.68308	0.926681	1.71236	1.23415	0.868486	0.599897
LITCHI023364	55.0163	55.0108	60.0648	39.5362	31.2721	32.8405	35.2362	39.6569	35.4291	44.0185	40.9072	44.7177	51.4319	51.7539	60.0165	52.0997	46.5152	40.9468	52.7895	49.2416	61.1783	26.0205	27.1027	25.238	38.5489	29.4834	28.5673	40.1418	38.5323	36.0681	20.1996	18.0982	16.7556	34.3819	42.1481	42.2041
LITCHI023362	14.2723	14.8104	14.9171	21.779	15.5691	13.667	9.94039	8.25567	10.1927	18.7791	15.7503	19.3643	6.67063	6.33267	6.42598	5.52908	6.95915	6.53022	18.4624	17.7198	14.6899	15.5172	13.8636	13.3426	10.916	12.1681	12.0326	21.7143	18.5927	23.1674	14.0845	11.8317	17.2323	9.42311	6.89416	9.50537
LITCHI023344	1.14041	1.41457	1.13467	1.72092	0.828554	2.24814	1.23754	1.54203	1.64135	1.96567	1.63965	2.07552	0.96441	1.19132	1.3314	0.958992	0.848593	0.924796	0.97075	0.841475	0.70472	1.30647	0.819742	0.437641	1.27848	1.15461	1.53713	2.06334	1.34965	2.11015	0.970427	1.04944	0.60552	3.04428	1.51472	2.38607
LITCHI023336	13.0619	12.8315	12.7028	12.8763	18.7203	13.696	7.88301	18.2878	13.5764	12.8544	18.1291	18.3742	18.3129	18.0851	18.1382	25.1864	27.4884	24.5949	12.2906	18.0932	12.1964	12.0113	15.43	20.4892	6.47295	6.19612	3.48905	4.4144	3.55953	4.62262	10.7319	5.33483	3.78762	5.58072	5.10542	4.68154
LITCHI023329	6.03477	5.78813	4.199	6.68198	6.02951	5.41057	4.82064	4.57044	4.76875	6.9945	7.5177	6.18571	6.4367	5.43993	5.44334	6.17131	5.78018	5.70975	4.9034	5.29873	4.58985	6.16754	5.26065	5.70494	2.64329	3.21963	2.49311	2.50307	2.18148	1.3218	2.86054	2.51884	3.04255	1.77862	1.1607	1.7077
LITCHI023314	7.20398	6.02676	8.56838	14.5735	5.03843	8.77857	13.7955	3.82059	9.40426	2.47389	1.62269	2.275	3.14992	1.60695	4.12668	5.10326	2.19569	3.63727	16.0964	11.0283	11.7298	15.9477	9.21466	2.58923	12.7277	13.1655	8.93816	4.08263	5.9852	6.92765	7.32017	11.1197	9.19927	7.50095	6.13255	6.26959
LITCHI023299	11.6554	10.5232	10.419	13.1551	12.7547	15.0341	9.27227	6.97707	6.09544	6.31694	7.41854	8.41469	5.13328	5.06947	5.85842	5.33279	5.60488	3.92992	8.39335	7.78636	7.58736	10.8933	8.17781	8.88871	7.2336	6.39348	5.35511	10.3127	11.9098	10.722	12.5643	11.0244	11.2837	5.40578	6.68559	4.69841
LITCHI023296	1.47322	1.40123	1.70075	0.610433	0.544165	2.28224	1.31015	0.421141	0.449784	0.815718	0.557222	0.738959	0.241131	0.444376	0.276474	0.608629	0.530318	0.264737	0.636292	0.310466	0.686488	1.09339	0.768114	0.297151	0.555698	0.698783	0.673901	0.722614	0.768526	0.49491	0.501202	0.893933	0.440254	0.243177	0.241853	0.140048
LITCHI023289	1.86902	2.20078	1.97764	1.02507	1.58017	1.57627	2.23348	1.9726	2.30546	1.84414	1.98876	1.64374	3.79267	3.3342	4.09806	3.33245	4.00938	3.3518	2.28887	2.09675	2.53037	1.74806	1.65926	2.01447	1.75055	2.23284	1.76291	1.33414	1.57966	1.0533	1.40946	1.2163	1.26225	2.19969	2.52352	1.7978
LITCHI023256	0.865038	0.976756	4.46509	0.683185	1.75277	1.10328	20.5999	0.433371	0.563738	1.21355	2.85906	1.50263	0.148586	0.380927	0.322464	0.176505	0.471856	0.58696	0.662427	0.425908	0.747984	1.01755	3.69538	1.0931	1.20738	1.34995	6.99959	1.41754	7.70459	6.70111	1.88853	1.75733	4.62771	0.391414	0.402476	0.497989
LITCHI023240	2.32865	3.25657	4.69494	1.45812	2.4869	3.13172	2.73816	1.53521	2.41858	1.99378	2.12675	2.37	1.34404	1.64126	1.49387	2.17318	1.201	1.14869	2.58759	2.99789	2.78977	4.11024	4.38028	2.48541	2.65095	3.73511	2.71495	3.31046	4.2575	2.98558	2.7958	4.13159	2.83471	1.08427	0.935488	1.13617
LITCHI023230	114.941	108.988	101.447	188.441	189.589	209.97	30.158	18.1682	11.1313	106.525	98.5618	102.322	7.90992	11.9757	10.9145	13.4645	8.41547	4.36961	30.8138	22.1078	24.5615	40.8179	42.7522	56.0997	21.0714	23.5997	17.0083	103.531	112.779	100.135	41.4693	32.0994	25.9488	3.70818	3.26386	2.79207
LITCHI023220	4.97695	4.48196	4.15929	3.40617	1.85519	3.51391	5.4942	4.51296	3.66818	2.4974	4.40651	3.70435	3.2254	5.10452	3.85323	3.91086	5.5279	5.54676	5.21941	4.6758	4.01292	4.78906	3.66054	3.1447	5.10057	3.43345	4.41654	4.1834	4.27141	3.91028	1.49349	1.33726	2.62716	3.53572	4.61112	2.67731
LITCHI023217	20.6158	12.5488	7.83068	32.4066	3.48897	128.984	63.0859	37.9003	48.5633	20.1465	5.99875	16.6325	42.0088	36.4724	16.4059	43.7267	16.0236	16.4724	13.1564	12.8776	6.66534	16.2591	11.6607	2.84579	20.4794	12.8672	28.6506	20.755	13.7107	18.5147	54.4322	2.03413	2.08602	4.46519	12.679	7.32233
LITCHI023214	1.98869	2.43612	0	5.09318	2.20557	2.70566	1.32724	0.414119	0.910771	4.14315	3.09926	0.294336	0.878107	0.578312	0.781938	0.609295	0.46792	0.531676	1.14665	0.268024	1.10411	1.72823	0.082824	0.882684	2.19155	1.52653	1.56499	6.38152	4.48625	0	2.62172	2.99204	2.07499	1.32739	0.766225	1.08582
LITCHI023211	178.366	149.802	132.312	184.034	139.515	177.457	181.323	244.727	200.24	96.4853	95.195	74.6165	242.031	244.103	242.059	257.225	216.564	192.871	190.195	168.379	160.977	140.975	140.389	195.722	97.2911	109.392	113.455	69.9801	61.2838	81.6835	167.498	86.9993	85.7737	93.6164	116.702	78.0788
LITCHI023196	39.6003	44.8148	50.2606	47.5087	45.0567	46.4648	47.0453	53.3043	47.9055	17.7531	19.193	18.3491	49.1905	48.4258	35.26	37.8787	36.8418	32.2945	51.0519	49.5883	39.6282	55.9288	46.4623	46.1813	34.2588	41.2846	42.4103	39.9388	53.1101	62.4191	67.871	50.994	50.9371	50.5372	39.5054	38.1424
LITCHI023193	41.7219	56.1054	54.4638	44.3591	38.3798	52.3868	23.1076	22.7576	23.4167	54.4592	40.8411	56.7545	14.2405	15.2104	13.5677	16.7181	16.1146	15.8689	31.7222	31.801	27.8388	33.4657	36.9597	25.4579	32.8316	31.8869	35.9188	43.1424	41.2974	39.2996	24.109	26.7534	33.3201	19.8098	13.6382	13.148
LITCHI023190	46.4591	54.7434	51.1426	32.6793	40.6586	71.1919	41.6128	21.9056	32.0114	52.6361	50.0691	69.509	20.1299	18.1571	15.3776	17.1173	16.5866	20.7315	33.9425	33.9587	32.3236	43.8839	52.9797	35.1664	42.6951	53.7462	55.0369	93.4074	70.202	85.7881	49.0489	77.0871	59.9174	39.0762	28.2067	39.0023
LITCHI023182	3.53462	2.47602	4.35693	6.03438	7.94061	2.75629	7.68317	12.6951	7.28177	8.53101	4.00416	3.36244	8.25251	10.2026	9.07796	7.42365	9.50569	8.57936	4.27978	4.46617	7.28506	6.61244	9.29713	10.0546	9.72437	10.8061	4.99693	19.2503	20.6442	23.4602	19.9152	14.0274	16.7971	17.1406	20.3448	14.0679
LITCHI023176	0	0.917029	0.960562	3.86143	1.64348	1.36651	0.972294	2.27736	2.26884	1.28182	0.220206	0.83144	1.66533	1.47508	2.4729	1.31225	1.20132	1.73713	1.24911	1.06644	1.13701	1.26209	1.0466	1.14357	2.39758	1.40745	1.49453	0.834196	0.882928	0.992922	0.888507	0.452491	0.478717	1.37569	0.718826	0.777641
LITCHI023175	6.60757	7.37105	8.89565	3.53255	5.58476	3.18253	5.89374	3.7043	3.76241	4.53061	3.96765	6.2386	3.45415	3.5727	2.73113	1.70724	2.55064	2.65939	6.67439	7.34753	6.70295	5.18178	6.68187	3.86696	5.56815	4.77313	5.87447	11.4103	8.0429	10.8813	8.6456	7.22256	5.55389	7.16864	7.05512	7.15217
LITCHI023166	4.72161	5.79002	6.13154	5.36269	6.2815	5.27487	6.85324	6.87739	7.697	6.29569	7.00924	6.11308	8.92169	9.71522	10.6509	9.60759	10.1554	16.0783	5.68405	4.86087	5.30401	7.05513	7.3438	6.43876	7.46942	10.1971	8.50107	8.03224	6.46688	6.49814	8.33856	12.8548	10.4517	32.2318	22.1947	23.4349
LITCHI023157	2.05305	2.51231	2.62478	3.29949	2.00626	3.5308	2.29468	0.918325	1.37188	1.20608	0.851383	1.25984	0.613633	0.999562	0.924145	1.40761	0.712329	0.985807	2.3055	1.80859	1.51346	2.73293	1.92835	0.569417	4.23076	2.5811	3.46109	1.76426	1.96021	2.16838	2.25698	2.61081	2.41125	3.00886	1.06635	1.62107
LITCHI023156	8.97235	12.4611	12.2355	12.9415	6.59391	11.9067	6.94242	3.75593	5.63756	3.70309	2.40817	3.35119	1.67164	1.96355	2.74403	3.86754	2.21601	4.12974	11.5304	6.77932	7.18469	8.77672	7.79451	1.76278	12.7404	12.581	12.4142	5.20032	8.06294	10.7074	7.05563	8.07466	9.0975	7.54682	3.56733	5.60657
LITCHI023107	9.41383	9.9706	10.4033	8.80259	6.42763	7.55217	11.8261	12.4477	12.3456	6.25414	6.84953	5.63276	16.7449	15.7996	17.7557	17.464	13.3515	14.8812	12.8917	12.0246	10.87	7.76833	7.66134	7.82665	9.08754	10.1782	10.2314	5.50689	5.59873	4.95295	7.74566	6.7749	7.54238	11.3366	10.0416	12.0031
LITCHI023104	2.5542	2.02974	1.61383	2.13311	2.00084	2.49216	2.90348	3.17587	2.33545	2.15088	2.08115	1.99244	4.15208	4.9864	2.86799	3.37294	3.43491	2.85739	2.50612	2.55072	2.29621	1.89925	1.77432	2.45164	2.35649	2.45812	1.66527	1.52729	1.78503	1.42149	1.96269	1.47994	0.857547	1.6994	2.61779	2.41197
LITCHI023102	1.38358	1.64337	1.35432	1.08441	1.37698	1.28676	1.00568	1.44359	1.00383	1.68668	1.8158	1.82725	2.20781	1.72604	2.14562	1.54918	1.80375	1.6435	0.712143	1.48626	1.0125	1.02702	0.702724	0.974266	1.27303	0.792878	0.835732	1.66643	1.57917	1.61545	0.815048	0.46163	0.682716	1.62259	1.76948	1.28313
LITCHI023089	0.131329	0.125466	0.125722	0.497352	0.163957	0.570108	0.317577	0.193424	0.41845	0.112362	0.073604	0.156981	0.054839	0.071927	0.077258	0.148325	0.111502	0.157912	0.402761	0.319176	0.334377	0.375848	0.183325	0.110619	0.696307	0.434056	0.743971	0.171543	0.258691	0.279726	0.305093	0.200006	0.336706	0.259912	0.206792	0.258525
LITCHI023087	6.02516	8.55546	11.1856	10.9475	5.0789	9.97836	12.9377	11.3276	10.0343	5.61563	5.49571	5.40142	8.73826	7.42431	9.99886	3.31096	4.07077	5.2332	21.5129	7.51204	8.66247	10.2091	6.28901	4.46384	12.8679	9.81841	12.4308	6.15626	6.44442	8.72412	9.29181	5.33398	5.44738	13.1309	9.54214	9.58542
LITCHI023080	1.34889	1.41873	0.995683	3.11641	3.45842	2.46655	2.81305	3.93865	1.87679	3.34944	2.90131	2.04255	2.19264	2.9751	2.73302	3.29637	2.51603	2.68479	1.25709	1.33226	1.17723	2.00427	2.74345	2.09327	0.850589	1.19889	0.911153	3.50057	1.12977	1.89811	2.50755	2.16032	1.43549	3.54717	1.83363	1.70965
LITCHI023079	33.879	39.4058	42.0129	29.126	29.5736	34.2651	21.9485	18.5177	24.6125	40.2149	37.6749	36.8932	14.1226	14.3074	14.3048	16.5979	15.7326	16.3258	29.2836	32.4897	29.2057	27.3629	30.5063	22.4581	26.2974	29.5651	32.6097	35.609	35.7817	36.9417	25.3562	28.4973	28.0843	23.4266	18.3848	24.572
LITCHI023075	6.06505	7.81178	7.11158	5.27376	1.97633	3.50486	6.451	6.3296	6.50829	6.3394	7.17923	5.59963	12.3208	9.61082	10.4146	8.42739	5.07887	8.28859	3.86417	8.41503	3.83137	2.68896	3.54662	3.81591	5.17798	3.84823	4.61235	4.97139	5.41354	3.40865	3.96443	3.88983	2.59144	3.86125	8.40444	6.83985
LITCHI023067	0.018969	0	0.02953	0.0096	0.214352	0	0.801248	0.033303	0.89561	0.01615	0.1058	0.119091	0.350158	0.019947	0.44861	0.325933	0.569979	0.289378	0.898056	0.023979	0.00903	0.187615	0.038393	0.028598	0.037534	0.048876	0.283674	0.192386	0.031295	0.315276	0.770894	1.04516	1.24551	0.0232	0.108417	0.035138
LITCHI023054	11.7213	11.6604	12.9084	15.2936	13.1574	10.9153	16.3509	21.5367	16.2685	14.0146	15.1283	10.8603	30.2397	29.4247	39.2685	31.5672	26.7189	23.7431	12.1974	13.8815	13.4149	12.781	13.1251	21.6903	11.966	12.4475	12.8133	9.83357	9.96557	10.7656	11.1015	12.5126	12.0028	15.4046	16.509	17.4859
LITCHI023051	8.30552	4.75017	2.39718	4.83103	94.7754	0.990796	7.14676	7.40753	7.42732	0.878157	0.484175	0.552802	4.21103	5.00715	11.6304	1.05734	1.37449	1.10791	13.4727	8.33968	7.62158	7.29744	45.6771	302.368	0.896466	0.520879	0.819517	0.52528	0.680011	1.01178	6.74137	1.73053	85.6925	1.11347	0.546068	1.18293
LITCHI023050	0.942666	1.02844	0.899859	0.676057	0.409831	1.05758	1.15925	1.47273	1.12463	0.844932	0.401555	0.582597	1.50755	1.3415	1.31585	0.62828	0.870408	1.47998	0.680105	0.899554	1.27605	1.45518	0.8705	0.670778	0.841756	0.775798	0.719677	0.473149	0.129869	0.508748	0.27018	0.217006	0.156862	1.0145	0.923204	0.960007
LITCHI023046	2.71528	2.22795	2.10887	1.45792	1.17499	1.2439	2.50317	2.48509	2.35446	0.407475	0.596417	0.605481	2.73172	2.93378	2.82335	2.35772	1.77909	2.21528	3.61777	4.65638	3.41142	3.08129	2.71651	2.36353	2.37204	1.70454	1.97141	0.88999	0.98809	0.998589	1.7363	2.02438	1.58999	2.12528	2.20546	2.18011
LITCHI023040	4.38401	4.94118	2.7203	3.35364	1.46494	4.57098	4.06977	3.09077	3.15675	3.64059	1.51018	1.50202	2.69824	2.19135	2.50061	2.51783	2.0766	1.92179	3.0309	2.70627	2.51365	3.43081	2.20588	1.68748	2.17932	2.33455	2.0388	1.55209	1.70169	1.34452	1.40139	1.09868	0.753198	1.08283	1.17033	0.730401
LITCHI023039	8.28567	9.40761	8.98721	4.79482	4.80654	3.54719	4.40386	5.60726	5.72086	9.068	9.27277	9.9663	19.7621	18.6765	20.3939	12.4095	15.6105	13.1795	7.6432	10.2242	8.87053	2.67478	2.66373	4.29225	2.99825	3.6623	1.73161	4.44739	6.90227	3.74649	1.33263	0.954422	2.19125	6.96099	11.8846	9.037
LITCHI023022	4.26897	5.63118	3.86368	5.23451	1.58623	6.54425	5.70963	5.24834	5.01058	4.00331	2.10053	2.3896	3.49407	1.94184	2.54077	5.23675	4.27026	3.72076	3.2007	2.58594	3.27887	7.72053	2.69788	1.47787	1.37307	1.76486	2.10846	0.594627	0.628901	0.122781	0.277008	0.223052	0.23001	0.655516	0.270101	0.278926
LITCHI023019	36.8487	22.2915	15.0338	45.4276	52.2492	27.0423	15.2445	22.2209	9.53215	19.3239	32.6474	18.1407	4.90789	5.88158	3.76315	4.51014	4.80452	2.74589	9.26999	6.73025	9.61733	9.67934	11.9808	24.7226	9.48181	9.61933	6.91525	11.0502	19.0675	12.4866	18.1194	5.74287	6.95186	0.45738	0.717878	0.721758
LITCHI023016	17.0547	11.9524	17.9055	32.4648	14.2916	21.329	30.5639	23.9167	24.83	8.65762	15.7048	10.5158	2.97923	2.12036	1.3322	4.4357	4.74972	7.89762	12.6154	12.856	15.3771	24.5153	14.5049	1.28993	67.3708	44.083	32.7091	27.6197	30.4029	26.1799	24.7645	11.1725	8.51041	17.2528	7.74436	3.05809
LITCHI023007	8.58119	7.5569	10.6855	21.6371	21.789	13.5961	42.2249	54.3337	44.1459	9.66559	10.535	6.88804	33.959	31.4363	36.4226	24.7566	25.9116	33.6594	28.0241	22.8701	25.3669	35.923	15.7724	16.9261	21.145	20.5864	24.389	15.8753	16.8152	31.2416	33.3133	25.4711	17.8182	65.3374	58.6084	51.0474
LITCHI023000	5.31328	10.339	12.6512	6.0699	5.87022	6.79916	12.6225	8.26984	10.9232	7.12515	5.57995	7.81776	5.03274	6.03759	6.05684	9.78392	6.48605	6.71727	10.1532	10.1938	13.2735	8.71843	10.7777	5.26907	11.4059	12.3983	11.9749	13.3956	12.2358	13.1439	10.2589	16.7067	12.703	18.9516	16.1288	14.0067
LITCHI022998	41.9994	31.5332	10.3681	37.5561	294.369	7.24863	16.0895	26.2994	18.1265	4.91201	3.13258	2.16265	32.5373	18.0088	71.8358	5.43312	6.43081	4.35536	69.0328	47.593	30.6301	26.3381	143.993	770.747	2.20987	2.77891	2.42036	1.37268	2.25897	1.89951	28.1579	4.54568	262.15	1.24696	1.0759	1.5363
LITCHI022986	101.59	103.3	100.583	97.941	126.163	152.968	39.0544	41.5601	37.1043	106.689	100.812	98.989	25.1235	33.3046	30.5395	42.9172	36.7961	34.6201	46.8673	40.6429	47.9464	55.7509	66.0498	85.7925	44.8072	50.195	51.6775	141.346	111.239	150.964	68.241	76.3934	57.6599	30.4213	27.1683	25.6614
LITCHI022983	0.20618	0.153326	0.107513	0.014771	0.095242	0.226154	0.291961	0.358694	0.399152	0.172893	0.221792	0.179923	0.400817	0.768358	0.483783	0.440243	0.57661	0.752158	0.252572	0.153765	0.171766	0.14379	0.115154	0.185961	0.188906	0.079909	0.290812	0.046772	0.083868	0.066279	0.052591	0.04991	0.104716	0.387249	0.135695	0.195072
LITCHI022975	3.8807	3.73495	5.31119	4.64211	4.03617	3.60008	7.54171	4.58722	7.6364	5.22898	5.39176	9.01273	8.75631	10.3566	8.61441	9.02548	10.1638	13.1005	4.5541	5.29565	6.09545	7.51284	6.66564	3.70517	6.25642	8.7069	7.88782	8.13777	8.04295	5.61307	5.02671	7.66188	8.51977	29.8074	27.0004	24.9919
LITCHI022974	2.55108	5.19946	4.61691	3.43606	2.94927	2.68651	3.32634	2.65948	3.23551	1.3613	1.73056	1.91306	1.69672	1.55963	1.7865	1.51883	1.81543	1.98536	4.14172	4.21887	2.6462	4.18278	3.83869	2.32381	6.43748	4.81845	6.80549	4.27668	3.22583	3.49363	3.27322	3.73019	4.63472	4.30935	2.55998	4.46413
LITCHI022960	2.25174	1.25539	0.589283	4.37289	1.77852	2.4732	1.96496	0.956059	0.909199	3.88615	4.20991	3.84078	1.05346	0.890404	1.08512	0.813869	0.793294	0.322832	0.733794	0.687192	0.666043	1.42517	0.85728	0.628008	0.703918	0.658041	0.607176	1.59417	1.92538	1.22128	1.21456	0.343703	0.377574	0.159089	0.374014	0.342605
LITCHI022959	47.8004	38.3318	37.8819	40.0635	52.9096	44.7319	31.1948	49.1623	38.2791	88.0691	96.8864	86.4478	78.3347	79.4141	67.5029	66.3541	89.1322	67.823	26.8279	36.3364	29.8282	40.6901	47.3706	59.5849	49.0938	41.3926	40.9164	69.3072	64.3437	52.8284	43.9827	39.0824	32.3005	34.8339	27.4331	27.2829
LITCHI022949	2.06929	2.65469	2.54828	4.60447	2.69739	3.53204	2.98956	1.9424	1.83565	4.25252	3.19907	2.98659	2.66514	1.61536	3.21688	2.94923	1.80642	2.32973	3.12078	1.84577	1.30568	1.72402	1.67127	1.29161	2.93098	2.60623	2.02138	2.46773	2.26814	2.12466	1.85634	2.08034	1.21662	2.31853	2.12567	1.60138
LITCHI022945	2.85661	2.75355	2.82739	2.60732	2.542	2.84191	4.33821	4.68081	5.08183	3.035	3.06375	3.96028	5.79788	5.93508	4.80318	5.04304	6.44669	6.31674	3.28935	3.55256	3.47724	3.48928	3.29029	2.76449	2.44844	3.90703	3.5415	1.83116	2.25121	2.03325	2.53591	2.10562	2.33596	4.59786	4.54242	4.6092
LITCHI022944	2.844	1.49019	0.910111	2.44176	2.12873	3.48308	0.83646	1.26726	1.21973	2.28693	1.90523	2.08761	0.499748	0.56395	0.558316	0.043972	0.8295	0.03421	1.09443	1.25514	0.573595	0.297985	1.13302	0.248306	2.10803	2.70559	1.42797	1.33949	2.45651	3.6351	3.22397	1.02031	1.92062	1.48093	1.70812	0.648812
LITCHI022936	4.93046	5.64267	7.14506	3.85425	3.49982	6.38535	9.70254	14.5307	15.224	11.5055	8.42305	9.03408	30.1693	29.1623	30.1829	30.3331	29.6084	34.6958	7.99984	9.51743	10.2446	6.58053	6.36583	5.3075	6.52418	8.86868	8.22643	6.89504	6.06704	6.26579	6.32155	7.09837	7.758	41.6131	41.0353	43.6637
LITCHI022934	3.43865	4.22041	3.88788	4.59553	2.90978	5.34958	8.45902	13.1778	13.6253	8.18648	6.11	6.59372	23.9435	22.9327	26.6223	27.6955	23.5477	26.9482	5.49529	8.86506	7.65178	4.71905	4.65704	3.63089	6.69663	6.54661	6.70727	5.48375	5.02899	6.71769	4.74251	6.06558	6.05059	34.9063	35.5443	36.5097
LITCHI022932	32.6108	27.6435	31.0976	26.813	29.29	29.2034	14.3747	11.1464	13.1097	44.9998	40.0706	41.6971	13.359	8.23049	12.2071	22.9065	13.1409	8.50614	13.9106	13.7269	15.462	15.6212	18.0987	14.3748	16.6716	14.4358	14.7681	41.662	34.0365	31.3979	17.2912	22.0331	11.7804	9.14309	11.1002	12.6752
LITCHI022931	1.57379	1.63585	1.74223	1.9107	2.09405	1.46395	1.62066	2.14733	2.22994	2.04595	1.64982	0.948341	2.4899	2.23311	3.79128	2.44655	2.12732	1.97587	2.50349	2.03843	2.66438	2.02517	2.0334	2.37802	0.706511	1.58886	1.20923	2.97204	2.00565	5.24995	3.10673	2.08396	2.33139	5.68862	4.84333	3.71885
LITCHI022910	0.566195	1.74868	2.34691	0.937195	0.885288	0.319098	0.82263	0.883382	1.21603	1.02906	0.911896	1.65235	1.00138	0.959445	0.834185	0.989487	0.961111	1.06258	2.23248	3.4619	2.92722	1.182	2.41608	0.837803	3.0839	3.84503	2.65928	2.31949	2.54833	2.41568	2.91067	3.05266	4.90525	2.88113	3.32928	2.71901
LITCHI022904	3.10541	3.27576	2.29992	2.53134	3.25715	3.59405	3.24998	3.31985	1.93664	2.19006	2.17633	1.84638	2.3434	2.13555	1.6568	2.29537	3.26945	1.91787	2.72574	2.04269	2.65899	3.62953	2.9209	3.03038	2.59789	2.92433	3.4506	2.81338	2.02198	2.85188	4.34439	4.15757	3.33907	3.27636	2.80917	3.15324
LITCHI022902	21.9464	17.3184	16.5653	23.1901	27.1757	24.3831	14.4197	13.3459	15.0459	20.5131	26.2444	25.1266	12.4075	11.2981	12.1611	12.7992	12.6204	11.3379	13.3687	13.4305	12.9433	18.5278	15.2488	15.5085	14.2221	17.5039	13.9258	30.3293	28.8096	33.7097	20.3748	25.1754	24.3374	17.6966	17.7323	18.3426
LITCHI022872	0.213136	1.09744	1.51547	0.031525	0.055567	0.02907	0.160548	0.615518	0.535286	0	0	0.753758	0.089071	0.029195	0.088744	0	0	0.031587	1.14467	0.51418	1.80998	0.701005	0.392028	0	0.14639	0.391603	0.263929	1.00286	1.98524	0.83998	0.265724	0.955197	0	0.697877	1.77014	0.673889
LITCHI022869	2.54807	1.38626	2.05964	2.40868	1.31984	1.97616	4.08031	4.10095	1.98485	3.14592	3.44973	2.19869	3.08998	3.39045	2.12313	1.34155	2.4927	3.00412	3.15695	3.9561	1.46035	1.70061	2.61407	3.05127	2.9688	3.28904	3.26876	1.12477	1.37835	1.42807	2.77421	1.51794	0.899787	3.32348	2.10319	2.77339
LITCHI022868	141.412	175.096	156.12	130.703	169.395	143.994	136.742	103.837	136.208	108.32	133.504	132.422	42.3102	55.0797	47.2963	60.7217	64.7466	70.8722	155.87	143.154	158.563	166.442	155.781	119.942	175.205	166.183	148.003	119.687	153.643	113.55	98.595	109.174	146.529	58.6993	57.3012	56.5695
LITCHI022863	1.83119	2.67997	1.55733	2.09241	2.55513	2.34057	1.6403	2.16108	1.64665	1.76353	2.3368	2.44903	0.846107	1.34588	0.979108	1.29271	1.40004	1.44093	1.52819	1.20614	1.6082	1.71763	1.56361	1.29718	3.14898	2.82379	3.10129	2.32711	2.18967	2.0584	1.2814	2.49929	2.11709	1.84231	1.01409	1.46819
LITCHI022862	51.145	56.2722	48.6109	41.7593	64.5865	45.3622	30.1892	26.5488	32.0631	24.5253	29.6481	29.2884	18.3546	18.1378	17.9466	13.431	17.733	17.3078	57.9553	66.439	57.8536	51.7745	56.2574	62.1438	39.646	42.7237	34.7461	36.6768	42.9223	39.6755	41.1082	35.5126	58.2811	18.1019	21.8273	16.2449
LITCHI022850	20.2829	26.6197	23.7389	25.839	17.894	30.3616	34.8819	35.7956	44.0261	35.4526	29.145	53.1598	58.1635	50.7368	59.1742	63.996	57.0402	65.7422	22.5315	27.7659	32.4732	27.9352	27.3236	29.5502	36.4505	37.3928	40.5477	75.68	46.3587	86.45	43.5245	61.716	54.297	123.891	119.111	125.242
LITCHI022841	5.47842	4.5836	3.06811	2.95025	0.646165	6.74043	1.53169	0.912761	1.55309	1.54596	0.520931	1.69547	0.770826	0.365719	0.328396	0.478723	0.370578	0.738218	1.55655	1.43462	2.01752	2.55495	1.30128	0.606024	0.465701	1.10253	1.06305	0.51567	0.375781	0.245669	0.258184	0.572516	0.076833	0.390027	0.08543	0.069701
LITCHI022836	14.7727	13.0292	7.62918	14.985	12.8844	10.0377	16.3553	13.1628	13.009	7.85097	8.12093	10.082	15.6557	12.476	10.086	23.8992	18.9689	10.7865	21.8252	24.3407	17.7343	14.632	25.7613	16.7385	14.8049	16.5429	11.4707	15.7933	12.9299	19.3904	27.0916	40.691	38.7554	20.3437	25.6607	19.6253
LITCHI022835	279.494	287.631	268.19	233.555	247.406	232.819	228.231	179.988	212.803	225.73	263.647	318.121	99.1806	142.512	147.713	209.64	186.163	194.338	268.968	303.765	324.953	293.842	295.866	306.171	261.977	266.498	218.88	270.86	300.12	255.602	232.664	254.464	339.109	164.268	248.643	216.257
LITCHI022829	56.1466	52.5931	44.9178	29.8	24.1318	46.647	31.9732	24.102	26.2168	33.7556	21.8753	29.4086	13.6977	15.0508	17.3229	20.5787	15.4726	18.4026	33.4824	35.3188	31.6889	35.0811	32.3327	23.2204	29.6988	31.3045	38.0352	48.8097	37.6221	39.1679	28.5952	38.7543	23.5362	24.4409	17.767	22.1725
LITCHI022827	2.3539	2.65209	1.46224	2.74538	1.14655	2.55438	2.51532	2.88965	1.82805	2.44159	1.54675	1.34429	3.41617	3.73985	3.65723	2.41108	3.75681	3.83067	1.71909	1.22927	2.07091	2.30501	1.65187	1.47898	0.946542	1.5653	1.67957	1.29128	1.36905	0.872664	0.913279	0.577469	0.531451	0.701641	0.5276	1.3942
LITCHI022826	0.095066	0.080986	0.113722	0.320579	0.827887	1.5226	0.139217	0.519037	0.297786	0.150621	0.044879	0.141304	0.018736	0.025658	0.081834	0.016114	0.029628	0.049946	0.162764	0.086962	0.079329	0.121917	0.054612	0.061724	0.650923	0.324262	0.272053	0.181555	0.047464	0.51245	0.6102	0.436722	0.568826	0.237151	0.195203	0.054004
LITCHI022824	0.107813	0.310296	0.210198	0.204434	0.12196	1.29186	0.109239	1.28325	0.566622	0.133097	0.153349	0	1.98452	0.871814	1.12834	0	0.071389	0	0.151791	0.076913	0.862783	0.151968	0.261548	0.646421	0.030039	0.169941	0.088888	0.229723	0.254061	0.198091	0.362781	0.350607	0.313158	0.40843	0	0
LITCHI022817	0.905519	1.11406	0.912666	1.26232	1.42179	1.03879	0.881011	0.99905	1.17469	2.30688	2.79567	1.04821	0.657775	0.917885	0.821962	0.965764	0.944666	0.611441	1.40779	1.37078	1.50642	1.44797	1.17177	0.683496	0.90637	1.73368	0.985969	0.574939	0.543587	0.431196	0.349899	0.490514	0.482822	0.281888	0.44926	0.552474
LITCHI022808	43.7494	46.7376	31.6505	39.7311	39.0214	55.3154	16.0415	14.4261	15.2516	32.0516	35.0955	32.2538	5.16806	4.49785	4.9111	5.38998	4.06706	3.52203	25.2035	23.4673	21.3906	21.8525	19.4801	8.96881	24.9451	23.7497	26.4556	17.7483	13.4802	19.5115	8.82557	9.12967	6.89249	1.36484	0.963069	1.04414
LITCHI022806	0.286761	0.431496	0.241357	0.672135	0.50406	1.06856	0.19483	0.200586	0.248222	0.360021	0.920118	0.601211	0.443691	0.342396	0.357161	0.335015	0.400479	0.295465	0.411555	0.303784	0.144256	0.557911	0.347864	0.455472	0.120689	0.296534	0.588925	0.202848	0.210841	0.231924	0.323407	0.789684	0.412823	0.134383	0.164277	0.344533
LITCHI022797	5.89418	4.73152	3.71083	17.1036	9.39835	13.663	5.61642	7.96545	6.76766	16.9012	13.7299	11.3142	8.86027	10.8074	9.85619	10.4977	8.95763	9.35377	1.71755	2.41457	1.89947	5.40144	3.53871	5.04864	2.79322	2.42407	2.76276	1.89512	0.933544	0.736666	2.43193	0.731933	1.01377	0.6669	0.501525	1.07502
LITCHI022796	2.94373	3.46218	2.43482	9.29656	5.58475	5.81299	2.66798	3.7381	5.28424	9.8131	12.4808	8.56765	2.34499	4.14239	6.55588	12.4557	7.84554	8.91339	1.6699	1.29571	1.61336	2.13375	1.45578	1.17195	3.75266	2.50507	2.64239	2.86213	1.19646	1.35962	1.07119	1.01181	0.755652	5.09573	3.59342	4.99993
LITCHI022793	7.45461	7.33347	6.05875	5.36502	4.08936	3.68823	7.17777	7.69842	7.46481	8.7577	8.75902	8.41545	12.5398	12.4476	13.224	11.5864	11.0103	10.4838	6.06091	7.59154	6.91745	3.7204	3.97302	4.34584	5.57517	5.62192	4.31386	5.96935	5.13744	4.26763	3.32557	2.36586	3.68969	9.90465	9.5721	9.1688
LITCHI022783	0.941496	1.97309	1.86409	1.71941	0.868617	1.48607	2.06659	0.836127	1.51493	1.06886	0.966018	1.27428	0.256677	0.495438	0.308549	1.11345	0.538491	0.934063	2.16658	1.75015	1.59357	2.82921	1.78269	0.632509	2.55898	2.59262	2.12353	1.71149	2.12134	3.41417	1.56094	2.10019	1.94318	3.07828	1.78804	2.17566
LITCHI022782	0.927158	1.5169	1.6221	1.04181	0.42597	0.793343	0.489654	0.435685	0.440661	2.65838	2.62939	2.11177	0.216051	0.232202	0.209824	0.332653	0.317146	0.229137	1.0015	1.25718	1.77884	0.843762	0.582449	0.107475	0.951344	0.887347	0.686084	0.456206	0.629211	0.632506	0.139554	0.072984	0.107914	0.083522	0.132415	0.071082
LITCHI022781	4.23448	2.84398	5.63971	16.8625	3.6015	4.84555	28.2234	7.27156	18.2859	0	4.85247	14.6138	12.2428	17.0042	13.5901	3.54922	0	6.65126	10.6653	2.17952	16.2766	3.39416	21.3263	5.45517	4.2734	2.3795	4.05514	2.93564	0	4.32492	3.23589	7.24868	0.020984	4.58833	2.23902	5.53417
LITCHI022755	81.23	71.8822	74.5792	37.2781	42.9883	46.7693	45.6801	56.1531	46.3848	45.1438	42.7065	41.4099	49.4079	49.1366	48.53	48.1469	42.3908	40.6305	40.6534	40.5137	33.0124	53.4696	45.7794	44.1123	30.545	43.9806	61.2731	47.5566	29.0537	47.1213	119.66	173.448	77.8397	107.014	61.3216	75.2595
LITCHI022754	3.799	3.51238	5.04634	5.17862	3.73514	5.95092	3.5985	2.77157	3.21609	7.32096	4.72483	4.3056	1.88335	2.08674	1.45294	1.7215	1.04713	1.22029	2.60841	3.00032	2.94134	4.18495	3.60008	1.63389	3.5082	3.54994	2.72452	6.95878	5.84203	6.89966	4.41897	4.28092	4.70596	7.26062	3.60491	3.999
LITCHI022745	2.26026	2.47734	1.69502	4.55323	3.78466	3.16046	8.37786	2.85668	2.47568	1.74285	1.01678	0.679875	1.97983	1.41008	3.4173	1.20005	0.529963	0.581981	3.76643	1.26735	1.02138	4.31685	1.48639	1.07328	1.53714	2.41487	1.94925	0.476069	1.33766	1.08666	0.609333	0.400286	0.794815	1.49021	0.519772	0.688778
LITCHI022744	4.24037	3.63037	5.90775	24.5289	13.7459	9.96163	26.4362	29.9503	32.0077	6.83647	8.97535	8.75074	17.7609	12.9358	34.1633	9.53647	4.28892	11.8626	48.2551	21.5566	17.6271	16.3572	5.26387	5.88625	21.2926	19.8512	18.6879	5.82911	9.51205	12.4866	6.62266	4.48163	3.98228	10.1023	5.2939	5.50589
LITCHI022740	9.74455	7.83383	8.91938	10.9168	10.1764	11.2397	23.1996	27.752	27.0214	6.43581	8.43117	5.0073	33.693	35.0917	32.4631	37.8802	39.5774	37.8678	16.2918	16.0243	14.2096	17.3765	18.7108	12.6607	23.0223	25.0688	29.1847	14.2718	11.2292	14.0997	27.6476	28.4677	23.7773	45.9486	45.0116	50.2958
LITCHI022727	0.385893	0.621531	1.32367	0.940911	0.526514	0.894766	3.52442	5.03794	3.48426	0.524242	0.366689	0.122081	0.514151	0.748474	1.10834	0.380059	0.267881	1.15409	3.05376	1.69037	1.64641	4.07975	0.478709	0.502679	3.46348	1.85673	5.66308	1.97327	1.23874	8.68172	5.63935	3.19959	0.867379	4.65338	9.66986	3.68798
LITCHI022724	1.40132	1.91173	2.1763	0.969448	1.49423	0.962375	1.91979	1.85767	1.45835	1.69907	1.55687	1.48556	2.86597	2.16763	2.17128	2.44317	2.34294	1.96172	1.68034	1.9582	1.49634	0.629708	0.836079	1.35047	1.08737	1.24022	0.642254	0.827254	1.48802	0.870386	0.942779	0.968947	1.12435	1.55325	1.24594	1.20719
LITCHI022715	7.32078	7.77256	5.86703	7.99739	9.78445	8.79701	7.16768	5.25435	5.6008	6.42705	6.39653	5.97604	4.0415	3.9352	4.38094	4.21997	5.30626	4.96897	3.43028	4.93096	4.92096	6.56908	4.44022	5.42816	6.60409	4.67734	7.14249	6.46341	8.44378	9.55403	7.21118	8.7024	7.63807	5.64098	4.81799	7.31895
LITCHI022704	3.47304	6.87174	7.44481	4.76659	3.53796	3.53182	7.38317	5.88152	8.82596	7.67111	7.3968	7.9956	11.5215	5.10052	5.19225	7.69998	9.79473	6.76667	5.64882	4.13649	6.99562	5.7093	8.01891	6.82686	4.51378	6.53671	6.33219	6.14051	5.23248	7.92816	5.40433	6.95892	6.85983	2.12628	5.04748	3.73764
LITCHI022680	5.94521	6.59911	5.88528	4.76699	4.70689	3.88328	4.03484	4.23956	4.41391	7.53633	9.4671	9.40334	6.13645	6.60036	5.9136	5.16574	6.8624	6.10594	3.13417	3.66183	4.37886	3.05466	2.7607	2.18213	5.17486	4.28552	3.56747	6.76491	6.02511	5.77992	1.97216	2.18531	2.62359	4.79696	5.4811	4.94281
LITCHI022678	0.188693	0.229781	0.1728	0.195968	0.106899	0.272014	0.148019	0.217989	0.40606	0.321484	0.190759	0.272972	0.294453	0.111913	0.179775	0.188521	0.1308	0.330222	0.18486	0.162003	0.564025	0.270218	0.717793	0.08783	0.551972	0.554354	0.815627	0.643777	0.812845	1.03351	0.699387	0.291045	0.457708	1.77852	1.5087	1.48297
LITCHI022641	1.23201	1.36079	0.706123	1.124	0.690413	0.596652	2.21483	1.60882	1.97166	0.769252	0.3632	0.443083	3.26615	2.14033	2.81113	0.991791	0.73135	1.45865	2.1344	1.49332	1.29112	1.70305	0.956739	0.9903	1.17699	2.35825	0.792806	0.333519	0.504996	0.405439	1.09585	0.468225	0.531034	1.07557	1.02253	0.828224
LITCHI022640	10.8048	10.2433	5.37713	13.2817	9.52997	14.3159	2.45715	3.46082	3.30659	23.9554	16.5959	26.1967	9.6037	9.8316	12.1676	8.73741	12.8174	9.67599	4.63175	5.35345	6.45759	6.83376	5.96313	4.00882	3.9325	3.21373	1.61138	17.4211	9.19169	14.3993	2.58667	2.30368	2.7616	2.13111	1.98851	2.29494
LITCHI022639	19.4248	22.3157	21.1799	50.2648	22.7255	33.3646	7.7155	9.59613	8.89781	69.0992	47.2575	81.1107	24.2532	25.2574	35.66	21.0523	27.9451	25.0593	15.5695	17.0393	20.8863	19.2932	13.9515	10.4589	12.211	11.186	6.42822	27.7105	30.1021	25.9133	7.43547	6.40171	8.98422	6.12944	6.54458	5.36417
LITCHI022627	0.785915	0.91978	1.3053	0.497825	1.0333	0.885776	1.36189	1.42357	1.30696	1.1657	1.11043	0.859158	1.02238	1.43675	1.45762	1.78984	1.50171	1.93707	0.866786	1.14737	0.989832	0.761205	1.1317	0.971108	2.05975	1.97788	2.39266	1.71729	1.31638	2.33096	1.82835	2.38562	1.33298	4.6217	2.48905	3.1565
LITCHI022607	0.376396	1.12091	0.36996	3.90007	1.09092	1.55691	4.12779	2.48173	2.97676	0.374057	0	0.207976	2.17407	2.19427	5.22046	0.457004	0.337644	0.441459	9.93275	0.831862	0.194541	2.89558	0.416331	0.314674	1.91915	2.24139	1.19581	0.435705	0.82825	2.24741	0.656295	0.392952	0.328456	0.723756	1.03175	0.356317
LITCHI022605	16.5465	19.7456	17.8708	13.3829	15.0052	12.8799	16.7873	20.1327	20.2698	18.4502	20.0691	20.0636	32.9834	30.3843	29.4614	23.273	27.7288	30.267	15.6906	16.3379	18.4012	13.3486	11.945	12.4699	16.1542	18.4218	16.9033	17.1131	17.7559	15.4123	12.652	12.4622	13.9882	23.9704	24.6065	25.011
LITCHI022604	7.94838	8.33851	7.74588	6.17091	5.82535	8.23929	10.498	10.8895	9.16413	7.39171	6.7649	6.0086	15.5115	12.7473	12.8456	7.79661	9.95202	8.52711	9.8208	8.54883	10.601	7.5423	8.57615	8.65616	6.1363	8.19577	9.23235	6.86874	5.38248	5.3421	7.27675	4.88535	5.69349	6.68628	7.61235	4.73793
LITCHI022600	7.97758	9.57823	8.14927	6.79817	5.41929	8.04866	4.61034	4.08063	4.02295	7.36904	6.09426	6.7546	1.35313	1.5476	1.35537	1.74061	1.91183	2.1207	6.07187	5.28896	5.8079	6.61561	7.52025	3.30368	5.1959	6.23165	8.14467	9.08892	7.66851	9.40658	5.36345	6.24622	5.51902	3.11347	1.69964	2.20141
LITCHI022599	56.444	63.2542	64.2011	47.6552	38.5561	41.2002	43.6648	43.2097	42.7213	69.633	68.6532	67.7974	51.7946	50.1438	54.2092	49.7012	50.7939	50.1236	40.7801	41.8006	46.0263	28.9131	27.2063	20.2771	36.8943	36.8315	40.6284	58.227	50.5536	53.677	26.0502	20.9908	19.5927	48.0419	50.8777	49.0651
LITCHI022586	11.3379	7.83909	5.67833	19.4284	27.0311	10.7339	7.71683	9.00414	4.16096	16.4444	15.0569	10.5286	4.81887	5.44635	6.31688	8.45957	6.46095	3.21713	3.28491	2.55998	2.21343	6.73493	5.2517	11.8512	1.11747	1.58312	1.57582	4.12315	5.85951	5.42384	7.0978	5.00771	4.03487	1.20775	1.41597	0.857197
LITCHI022561	0.0801	0.075822	0.517588	0.060605	0.083227	0.077824	0.251896	0.063011	0.351849	0.51363	0.105634	0.285434	0.094283	0.025949	0.025798	0.142359	0.106235	0	0.1594	0.361268	0.515726	0.301808	0.402094	0.054074	1.155	1.04298	0.67519	1.62998	1.87064	2.54649	1.98321	1.85278	2.13809	4.97844	1.40662	2.39414
LITCHI022548	1.65195	1.20362	0.662897	3.6117	2.40239	1.69034	4.01146	6.28495	6.42469	1.77822	1.3234	1.02852	6.37358	6.04194	9.69163	7.98295	4.16252	5.385	3.0206	2.01321	1.10054	3.17611	1.76509	5.51672	2.3538	2.76082	2.98148	0.956928	1.45481	3.16373	3.47879	2.65134	1.24114	2.96875	3.42261	1.69414
LITCHI022536	21.6622	23.3883	22.8878	10.5408	11.2107	22.4425	43.9344	57.0449	51.1338	13.5501	16.4854	15.0522	103.093	88.0605	74.3933	77.9684	89.9536	74.7867	28.2566	39.3218	25.8396	31.1423	32.2137	16.6725	47.3182	51.4425	42.8805	21.2144	23.8093	21.0302	31.8427	25.854	25.7993	32.4388	32.5048	28.093
LITCHI022535	21.2182	20.2601	21.6065	7.85847	8.29858	19.7443	35.3458	45.0742	44.6152	11.3973	15.9457	15.259	81.5403	68.9224	42.5407	33.8109	66.8556	55.1268	26.0045	35.3858	21.3006	24.1744	28.5244	14.1828	38.6739	44.6211	40.932	20.4881	22.1644	18.1294	28.8953	12.7245	17.1965	26.7717	33.0424	22.9755
LITCHI022527	23.7528	32.9137	31.7757	49.7551	23.7633	40.0056	50.2179	28.0337	43.732	18.302	13.3476	17.4428	13.9599	16.1583	22.2436	27.8017	15.5235	24.985	47.3144	37.8601	32.9884	64.3917	48.7144	14.7703	60.5802	56.1528	61.0446	30.8102	30.5657	36.6048	43.4861	41.8569	37.7861	54.5283	30.9397	44.2752
LITCHI022516	1.07719	1.2178	1.90356	1.1239	1.65125	0.863397	1.65621	3.55911	2.3829	0.705527	1.65403	1.66672	2.00906	2.03788	2.50235	1.79025	3.57299	2.60537	0.947769	1.44099	1.83047	1.00002	1.73461	1.99704	2.79183	2.7464	4.33221	3.09118	1.63402	3.29141	2.67499	2.7091	2.71183	8.28536	4.9579	5.54723
LITCHI022514	2.9602	3.25718	2.69232	2.25165	2.58339	2.00717	1.81184	1.91676	1.57981	3.04842	4.24668	3.42458	4.46895	3.65793	3.20093	1.41657	2.67036	2.30363	3.03345	2.98049	2.96357	2.03882	2.14892	3.06404	1.44503	2.07034	1.91499	1.48794	1.76934	1.23831	1.51739	1.18243	1.48388	1.49903	2.07981	1.43647
LITCHI022508	0.436753	0.749245	0.967238	0.057001	0.181345	0.652863	1.77403	1.77387	2.13147	0.444346	0.351431	0.603132	1.33994	0.943266	0.920424	1.65949	1.33893	2.08678	1.31491	1.24293	1.0633	0.809738	1.00841	0.520712	2.89157	3.37989	3.58102	1.25188	1.1733	1.28337	1.4889	1.55753	1.41537	7.23285	3.89031	6.8456
LITCHI022501	31.6541	36.1119	33.8066	40.8253	34.9207	41.4484	25.9345	19.5467	20.9393	41.502	43.6964	44.2388	13.7751	14.3572	14.2353	17.001	15.7125	17.2434	24.4513	24.1016	23.6956	29.906	26.2824	21.2537	28.4432	28.2922	31.5387	47.9974	48.2762	44.7229	25.4973	28.9563	27.4914	23.9299	19.26	21.165
LITCHI022495	1.95496	2.00626	2.17824	1.68367	1.246	1.27329	2.41558	3.20493	2.59292	1.88101	2.25329	1.75305	4.76814	5.13752	4.14841	2.98426	3.85645	3.6238	2.46943	3.15152	2.25535	1.5171	1.70338	1.89192	1.65005	2.22424	1.73109	0.91672	1.3111	0.981646	1.32631	0.693674	0.873815	2.87904	2.83757	3.05159
LITCHI022491	3.66481	3.48639	2.85864	2.90436	2.01565	2.3899	4.24547	4.24908	4.29751	4.79589	3.88198	4.58253	8.09478	8.97453	7.54139	7.41853	8.44092	6.50793	3.08807	3.85668	3.01387	1.51068	2.34335	2.53864	2.30907	2.34817	2.33471	3.07782	2.72365	2.01421	2.17835	1.58502	2.63193	6.24136	7.0558	6.4085
LITCHI022482	0.225966	0.321733	0.159403	0.047616	0.739528	0.010162	0.432729	0.113317	0.212788	0.022159	0.018707	0.04938	0.080633	0.13208	0.217871	0.037421	0.113515	0.04317	0.541134	0.472154	0.330643	0.284859	0.550248	2.45528	0.506973	0.622833	0.517721	0.357974	0.314508	0.190056	0.204763	0.334509	0.824319	0.24269	0.438053	0.291198
LITCHI022452	0.076618	0	0.076351	0.148417	0.043638	0.038246	0	0	0.52539	0.292227	0.355545	0.538691	0.185679	0	0.039842	0.051667	0.130589	0.26591	0.254342	0.577769	0.184358	0.106733	0.417016	0.040849	0.447106	0.568494	0.113741	0.128783	0.24623	0.297706	0.957974	0.481061	0.805321	0.64385	0.485446	0.125402
LITCHI022440	0.815384	1.02764	0.459443	2.14678	0.658509	0.62184	1.11272	1.48906	1.12649	2.13748	0.629513	0.472032	0.91285	0.700807	1.13742	1.36478	0.67273	0.543912	0.629464	0.851194	0.436862	0.966796	0.920477	0.505753	0.404543	0.405482	0.299607	0.53299	0.384408	0.331743	0.68841	0.265586	0.286802	1.48376	0.568366	0.401888
LITCHI022439	1.59817	1.29757	0.786038	0.492091	0.097622	1.23407	1.82855	0.785236	1.52965	0.883829	0.446711	0.533875	0.356496	0.309283	0.347255	0.670281	0.692806	0.468005	1.40817	1.01406	0.793086	1.35418	0.842857	0.272197	1.86717	1.75368	1.54806	0.235293	0.223985	0.248656	0.169095	0.207422	0.347018	0.662812	0.381849	0.761489
LITCHI022436	0.351326	0.31107	0.242141	0.803781	0.191338	0.334045	0.391457	0.513042	0.443412	0.534307	0.318287	0.190877	0.390963	0.288505	0.374868	0.380423	0.316197	0.205621	0.288798	0.316475	0.092586	0.381727	0.372703	0.232194	0.115774	0.078631	0.079073	0.15795	0.165576	0.107461	0.190068	0.094413	0.09071	0.43284	0.096287	0.112357
LITCHI022428	0.133975	0.179741	0.79769	0.524734	0.583157	0.319144	0.184621	0.164248	0.055946	1.49124	2.8205	2.05471	0.065765	0.071623	0.15283	2.09534	0.291922	0.223745	1.42755	0.460735	0.34093	1.25449	0.550697	0.394948	0.299991	0.279219	0	0.661077	0.350187	0.490663	0.695347	2.77556	0.366967	0.592411	1.09775	0
LITCHI022420	31.6359	36.1066	30.0505	31.2472	38.9477	37.7572	17.8604	14.1144	15.9831	49.5074	55.1591	62.1527	12.5551	13.2155	12.2171	10.8039	13.2456	14.9795	14.8846	15.7679	16.7441	28.6219	27.5468	21.2174	23.0521	23.5968	24.9263	52.8297	50.9237	42.2993	19.8605	30.4098	20.9925	12.5757	11.8646	12.172
LITCHI022410	3.59825	3.79775	3.23799	5.80403	6.21173	4.80912	3.30973	1.63876	1.79155	2.75253	2.57283	3.34854	1.1095	0.794581	1.54231	1.23435	0.596679	0.918242	2.86551	1.49994	1.96093	3.27762	2.24142	3.20088	1.81375	2.09343	2.22541	3.34706	4.59477	4.17073	2.28897	2.40464	2.05012	0.983884	0.675742	0.525715
LITCHI022408	2.21365	0.074633	0.188234	0.338894	0.297696	4.88666	0.141869	1.72746	0.275999	5.11552	0.107091	2.87026	0.052139	1.87816	0.204121	0.068993	0.415647	0.337552	0.383695	1.39085	0.238988	0.152898	1.58305	0.366427	0.439576	0.351632	1.25331	0.756608	0.63205	0.3512	2.59726	0.460564	0.266015	1.75635	1.88524	1.13303
LITCHI022402	2.72558	1.9069	2.46261	2.83978	3.05223	2.10945	3.15652	1.97648	2.63409	1.97874	1.75835	1.46957	4.70374	4.49196	4.7333	3.13019	2.99276	3.13963	2.80517	3.96449	3.60665	2.86842	3.11611	3.77805	2.72482	2.7699	1.40203	2.31512	1.68845	1.95274	1.86152	1.869	2.40302	2.73316	2.09088	2.36989
LITCHI022398	0.151423	0.3181	0.460078	0.81429	0.187208	0.451789	1.41477	1.35285	1.35146	0.754725	0.271671	0.437272	1.90111	1.39725	1.30858	0.773423	1.28739	1.41663	0.469031	0.734449	0.776112	0.66796	1.05556	0.583466	1.5095	1.32143	1.80806	1.18162	1.19141	1.75597	1.55184	0.647971	1.9631	2.55742	3.4923	2.55119
LITCHI022394	1.23504	0.653219	1.06208	1.92384	0.984072	1.30174	4.46989	4.22834	4.54523	1.69571	1.51806	1.48268	3.23983	5.62759	3.18803	2.18106	5.51289	5.15888	1.92769	1.23165	2.49607	2.68018	2.05377	1.92132	3.59026	5.30801	4.94208	3.41241	3.96727	3.7321	4.3542	3.30607	3.81779	9.46292	9.84534	10.3608
LITCHI022393	0.879446	0.523362	1.43765	1.15079	0.893896	0.933839	3.9884	3.58571	3.37543	1.89053	1.69427	1.37265	4.69496	4.45722	4.03838	3.07783	5.56876	4.77425	1.22068	1.10466	1.54428	1.51711	2.08406	1.82842	4.17272	3.42899	3.71556	3.29791	3.55259	4.60215	4.44737	3.68429	4.66876	9.90224	7.8894	9.11441
LITCHI022383	13.4925	13.9912	13.7976	22.3068	23.5293	18.0562	11.9567	6.51272	6.3037	10.9062	9.04058	12.9892	3.72624	3.87306	7.25246	5.53387	2.28229	2.74711	10.3667	6.32017	6.4752	11.5783	8.38406	13.5256	6.42282	8.24145	7.18333	13.5961	18.7456	15.9824	9.43771	10.3753	8.08569	3.69195	3.07953	2.12919
LITCHI022374	3.32088	2.55946	2.37886	2.94717	4.22851	4.49369	3.80503	7.06183	2.67876	3.02433	5.62584	3.76244	2.8666	4.60637	3.3386	0.972849	1.8669	1.89275	1.30384	1.77201	1.59654	1.69799	1.62053	3.03418	1.56487	1.21557	1.04524	4.33817	2.64762	1.69138	5.32552	0.456463	0.540614	1.84309	1.59028	1.16094
LITCHI022348	26.284	29.4826	42.1867	20.8731	27.5317	29.9215	36.425	44.6416	44.8036	20.8625	20.5059	19.6028	52.8546	46.3517	62.5434	65.442	58.943	55.0832	35.706	39.1605	40.3794	32.8491	33.7628	29.0714	37.5505	47.5323	46.7186	36.6786	34.1693	48.7962	59.5756	72.8449	45.4333	113.832	90.7019	107.057
LITCHI022333	6.0715	6.12697	4.70696	3.39218	3.71382	7.67994	1.59953	0.783857	1.06042	7.60416	10.5538	10.6173	0.049187	0.14716	0.160789	0.160389	0.640982	0.315	2.02892	1.65325	1.40736	4.66072	3.70575	1.05226	2.36482	2.2597	3.79979	6.3883	4.90503	4.07906	0.920677	2.56215	1.13944	0.146178	0.514415	0
LITCHI022320	4.84458	4.93298	4.82371	3.69234	2.41568	2.49721	2.68248	3.52973	3.40954	4.56077	4.79957	4.48994	4.62459	4.88867	5.66548	3.1686	4.6015	4.79133	3.44913	4.23743	4.23563	1.57907	2.1636	1.85831	3.06873	2.91872	2.60154	3.02024	3.23793	2.41918	2.26399	1.2745	1.4197	4.02785	4.39083	4.01001
LITCHI022313	20.135	31.7204	37.9029	20.3751	20.1732	25.1824	24.3334	24.9697	25.0158	23.9998	22.2673	30.3364	18.6405	20.915	23.3395	21.4788	21.2964	21.4108	31.6787	24.4238	31.2159	31.1444	28.8006	17.3414	32.1704	38.7259	40.6611	40.4693	39.1101	39.5695	37.5197	49.6613	34.4469	40.5023	37.1531	34.5457
LITCHI022304	5.06511	4.19888	2.11825	4.00521	4.27695	2.40508	2.37926	4.75431	3.2196	5.66691	4.35259	3.11767	3.53052	3.63711	2.955	4.20932	4.24346	4.62254	3.06362	3.36894	3.73632	2.82219	4.73368	4.64363	2.18358	1.63735	2.56823	3.58019	3.36265	3.34096	3.06161	2.9451	3.47979	1.42472	1.39956	2.47701
LITCHI022299	0.463878	0.31942	0.240326	0.251765	0.350633	0.265054	0.494922	0.527315	0.522073	0.336046	0.477692	0.249507	0.848922	1.06565	0.819059	0.919052	0.623876	0.387041	0.190809	0.277965	0.256363	0.370262	0.31782	0.57571	0.298348	0.133599	0.168025	0.260407	0.24033	0.202206	0.561787	0.159147	0.327266	0.223031	0.123195	0.106653
LITCHI022269	1.62442	1.48325	1.30856	0.774814	0.816702	1.10122	0.631536	0.748261	0.663101	4.04756	2.60554	3.01112	0.315721	0.348886	0.449732	0.868715	0.646916	0.534925	0.687642	0.415684	0.984533	0.57256	0.603922	0.752392	1.11539	1.20165	1.1522	1.44411	2.45174	2.09348	0.632861	1.27176	1.25796	0.682094	1.00977	0.810964
LITCHI022248	4.97725	6.93314	6.85565	7.58969	4.66663	7.32565	6.80282	3.07175	4.1711	3.57624	2.23164	2.353	2.02182	1.77117	2.25688	2.14292	2.02893	2.48023	7.35121	4.20233	6.25619	7.8385	4.74737	2.16313	6.74343	7.58034	6.89477	3.90206	7.45892	7.87596	4.58836	4.31782	5.25199	3.30832	1.80303	2.53586
LITCHI022239	9.89267	6.99415	7.62566	18.8785	20.9226	11.9757	7.77011	10.2196	5.73738	24.7355	33.2174	19.3839	6.50685	7.22302	10.2559	11.5658	7.6118	6.18938	2.55307	1.74508	2.37349	4.67877	3.97584	8.51705	4.27715	3.92539	4.1174	11.7652	8.66644	11.2956	6.3698	3.87271	1.78549	1.16911	2.19445	1.38986
LITCHI022207	5.69222	6.21085	4.28422	2.11108	2.74561	3.97747	4.46418	1.86924	2.693	1.71752	1.42543	1.65777	1.37008	1.14275	0.875461	0.680319	1.55307	1.85724	2.3846	2.21434	2.31339	3.38422	3.54419	3.37146	3.94083	3.9996	2.30918	1.81196	3.81313	2.94951	2.26647	2.53571	3.51123	1.14128	0.443822	0.923692
LITCHI022206	222.352	163.732	165.761	209.816	314.903	210.263	109.084	131.618	100.332	197.518	179.803	142.8	103.211	105.144	113.63	176.862	96.778	85.6526	123.035	112.989	102.066	91.924	133.895	182.53	79.3241	86.4943	90.8522	173.325	143.917	214.882	228.919	275.868	160.475	125.187	109.27	126.71
LITCHI022198	4.64726	4.09284	3.51966	5.77717	4.23175	5.05798	5.57921	6.80422	5.23965	5.01806	4.71239	3.70759	5.7588	5.75352	5.5273	9.14219	5.19072	6.22691	3.74172	3.39366	4.45529	4.80545	5.11117	4.24871	3.45321	2.75016	2.57042	3.83266	2.56947	2.9804	3.23118	2.94794	2.05917	3.82981	2.214	2.98276
LITCHI022197	3.05325	3.14172	2.6903	4.03063	4.09824	3.53369	3.89374	5.53293	6.22471	4.71813	3.95772	1.86174	3.82265	4.2465	4.76695	7.85426	4.15646	3.73137	1.84861	2.18964	1.71246	2.74284	4.51903	1.69469	1.78746	1.42687	1.49917	2.65692	2.461	2.09431	1.15924	1.92257	2.20356	2.98491	3.07529	1.74676
LITCHI022184	0.027765	0.289832	0.322139	0.217735	0	0.128724	0.080302	0.184893	0.167935	0.281276	0	0	0.072448	0.152793	0.327049	0.216928	0	0.16701	0	0.211495	0.076779	0.089761	0.177575	0.021353	0.284174	0.418765	0.691763	0.3722	0.534154	0.240596	0.358629	0	0.087449	2.33892	0.618212	0.935122
LITCHI022163	0.881278	1.19744	0.961675	0.777445	0.7904	0.576107	0.993855	0.747314	1.086	0.749838	0.748981	1.3555	0.848893	1.46942	1.14954	1.0707	1.20268	1.132	0.880346	1.17031	0.870483	1.16312	0.857534	0.907793	1.42422	1.17679	0.970058	0.993587	0.931576	1.67923	1.03926	1.87037	1.91675	2.82638	1.49573	2.91744
LITCHI022157	0.505075	0.332619	0.460294	0.849861	0.902714	0.511881	1.04926	1.60714	0.604359	1.43649	1.57244	0.964782	3.41218	2.05929	3.4016	1.87564	1.75668	1.62458	0.370867	0.540768	0.485943	0.469449	0.397493	1.04553	0.376457	0.328375	0.502508	0.703518	0.552745	0.537966	1.42995	0.697908	0.523864	0.683138	0.495388	0.545018
LITCHI022156	92.6599	96.8185	110.091	76.4232	58.1075	66.4903	71.1457	81.394	68.2124	117.105	105.735	109.545	105.802	108.522	140.685	115.929	113.563	103.687	73.802	84.4051	82.4196	51.8786	53.3358	50.4565	62.7048	59.0626	59.7644	81.5896	75.0537	68.082	42.3604	48.2089	36.8415	84.0688	80.3764	77.4407
LITCHI022155	14.4245	17.5772	21.4784	12.0895	17.5383	20.2338	9.91469	8.69479	10.3515	17.1624	18.2215	17.5887	5.38017	5.41253	4.31357	8.19404	4.69517	5.1707	12.9019	9.50357	12.5754	13.8049	12.3733	13.2781	11.3075	14.0325	14.3701	13.7067	15.6697	15.4854	14.0892	15.8381	14.0009	6.70399	4.86874	5.62747
LITCHI022136	0.534634	0.605525	0.446448	4.08942	1.36171	2.41531	0.718393	2.97324	2.90582	3.37315	1.27926	2.67175	0.910032	0.904172	1.30147	3.54106	1.0877	3.20616	0.837286	0.724345	0.746125	2.36323	3.01261	3.05942	1.10839	3.12789	2.3545	2.48631	6.45984	2.32263	5.32675	2.84836	8.28804	12.5491	12.2907	12.491
LITCHI022133	296.69	363.075	288.652	498.341	289.099	370.811	283.624	176.75	196.845	349.969	380.94	438.466	125.433	111.863	136.539	202.335	111.981	104.841	316.293	204.607	181.304	249.899	182.14	85.9335	354.737	296.845	239.193	487.18	479.325	560.137	257.229	199.091	279.936	154.543	107.857	94.1077
LITCHI022131	1.53618	2.14459	1.63017	0.558042	0.099591	3.07966	0.295555	0.123575	0.503112	0.555491	0.091951	0.330657	0.203917	0.075512	0.034614	0.213403	0.070934	0.10687	0.739945	0.409366	0.368301	0.700067	0.10642	0.071667	0.029424	0.051004	0.130056	0.091023	0.066629	0.029534	0.058646	0.020379	0.015681	0.027495	0.0514	0.017372
LITCHI022126	14.8292	15.6171	13.4314	13.7477	13.3507	16.8014	13.0168	7.50327	8.71736	7.43842	7.98724	9.23532	4.0032	4.28983	5.07399	6.1014	4.03142	3.62661	12.5034	10.702	9.80988	11.971	11.053	7.70231	11.6076	10.879	10.7665	12.9999	12.7544	13.506	11.5163	12.1134	10.7518	4.75981	3.52877	4.00397
LITCHI022108	0.955006	2.11634	2.6484	0.664753	0.373261	0.443965	1.46926	1.31138	1.50891	0.530707	0.470071	3.21978	0.968408	0.744215	0.895766	0.711262	0.737882	1.0362	3.08948	2.22547	4.52375	1.53598	1.17016	0.319054	1.13786	1.41963	1.11982	3.53319	5.61315	3.32333	1.31119	1.07064	0.91344	1.53332	3.21841	1.71638
LITCHI022096	12.1252	15.3516	11.8142	9.01996	7.91402	7.72541	11.5242	12.1925	10.8746	13.9204	16.7283	16.1576	17.1307	19.1646	21.5612	20.414	18	17.6207	12.1973	13.2224	13.6883	7.31586	7.02597	9.2684	8.78055	9.62105	8.13404	10.4008	11.9566	9.53165	6.09568	7.75289	7.4831	12.7083	16.6837	13.5102
LITCHI022084	3.82851	2.81518	3.10758	2.7172	3.6351	2.50831	4.11057	7.65177	6.11937	6.34738	6.28247	4.16786	12.3623	13.8766	12.3252	10.2271	10.9655	10.1891	4.0215	4.82467	4.74436	4.35054	5.06768	7.64802	1.53401	3.15511	3.59318	2.93111	2.35165	1.97199	3.3726	4.29072	3.08035	5.83822	4.9829	6.4567
LITCHI022079	37.0203	41.0529	32.0823	31.9421	29.1648	39.5576	25.833	19.2746	22.198	21.1842	17.7765	24.1514	11.1821	9.61453	11.6513	18.4999	10.6132	8.22612	27.7368	22.6829	25.8148	31.2394	28.6565	18.396	30.6671	29.0671	28.5259	34.9257	33.0483	35.1657	29.9021	33.3065	27.3959	10.9271	9.4573	8.62675
LITCHI022075	0.672283	0.583341	0.525293	0.697114	0.285265	0.45688	0.986727	0.961162	0.909678	0.906361	0.80539	0.84497	1.02763	1.00898	0.943838	0.856936	0.317744	0.766233	0.684199	0.465465	0.549163	0.728772	0.446742	0.466107	0.435728	0.278807	0.284572	0.373733	0.444134	0.323767	0.264317	0.232794	0.431358	0.362836	0.39175	0.394803
LITCHI022074	1.19785	2.62398	3.19177	0.832639	0.239058	0.534417	1.83185	1.31111	1.8231	0.540024	0.384916	3.77366	1.35828	1.04706	0.869291	0.993097	0.911007	1.06806	3.5815	2.61818	5.03834	2.489	1.06298	0.46526	1.11531	1.89697	1.42701	3.27272	6.76122	3.36187	1.44516	1.27756	1.0655	1.48735	3.94328	2.17456
LITCHI022071	0.078734	0.090673	0.078591	0.090495	0.12884	0.043479	0.683017	0.583539	0.463829	0	0.10144	0	1.19227	1.652	1.02319	0.276672	0.912387	1.17693	0.402446	0.260096	0.26269	0.141402	0.141186	0.240249	0.334003	0.355252	0.232563	0.139254	0.23755	0.620302	0.246522	0.363251	0.830152	1.78009	3.74569	2.28168
LITCHI022060	0.776906	0.715752	0.627374	0.506878	0.701276	0.360996	0.530602	0.437952	0.579406	0.724344	1.07429	1.11844	1.1853	0.999709	1.49943	0.614081	0.67909	0.986528	0.399169	0.595219	0.462641	0.399321	0.359211	0.392963	0.534914	0.384474	0.348884	0.608675	0.749681	0.530106	0.505317	0.381779	0.275575	0.466056	0.428886	0.330148
LITCHI022059	2.17923	1.41801	2.0833	1.47779	1.28188	1.48706	2.9162	2.95454	2.63912	0.856479	0.977199	0.563184	2.46953	2.50792	3.1023	2.93091	2.32659	1.89556	2.54448	2.3144	2.06865	2.45405	1.63707	1.23717	1.9087	1.98232	1.79737	0.691542	1.08252	0.815538	1.54542	1.38412	0.999188	1.1274	0.954252	1.08781
LITCHI022055	0.069462	0.18148	0.223907	0.419908	0.071087	0.224992	0.317418	0.227415	0.238692	0.046554	0.033823	0.082291	0.108775	0.218237	0.336794	0.198277	0.068347	0.147887	0.328819	0.06267	0.074626	0.28446	0.142246	0.036744	0.848673	0.514791	0.615716	0.323362	0.143054	0.143292	0.168612	0.239115	0.316982	0.243014	0.262552	0.229419
LITCHI022049	11.4246	8.97124	10.7161	4.94936	7.12654	12.1285	10.2016	10.2657	10.7506	11.452	7.57413	9.56003	7.03051	9.53252	5.12451	5.4495	7.64177	9.42029	8.08542	7.7056	9.46958	8.67379	6.97685	7.25488	10.5427	11.8799	11.957	13.8433	12.5518	16.9414	14.2384	6.66472	10.9759	18.4996	20.1919	23.716
LITCHI022046	32.3376	22.7122	15.9082	37.4286	98.5176	11.7663	13.837	17.1228	9.94078	19.2577	22.1358	19.5763	20.1015	15.6274	31.8276	15.7238	9.2913	8.33344	39.3563	29.6919	27.6075	17.6101	56.2988	251.948	6.41489	9.50541	7.12112	13.2292	13.995	12.8599	23.2786	13.1209	114.675	4.24829	4.82633	5.64015
LITCHI022038	13.1109	16.9471	17.7891	26.112	15.5565	24.4755	24.684	15.454	19.4393	11.2494	8.39105	10.3741	8.90316	8.42103	14.0924	17.9405	8.8024	14.644	21.8633	16.0755	14.8079	27.2346	18.3697	9.54399	29.6356	27.3735	31.6502	20.9576	18.8934	25.2696	18.7435	30.6343	16.0203	25.5966	15.6204	18.4131
LITCHI022022	5.48342	6.35758	4.09019	8.95944	2.42855	6.96316	13.7378	7.09966	9.15474	5.48134	1.17633	2.52211	7.34058	4.48385	6.30369	6.84548	2.92024	4.85526	6.43487	5.33244	6.1956	8.36151	6.37353	3.50937	4.74871	4.80505	3.47507	2.86698	2.6252	1.44012	3.73675	1.44328	1.51324	3.09888	3.89213	2.38938
LITCHI022019	1.62082	1.28963	2.28424	4.18002	1.08941	3.69725	2.60251	1.63405	2.23748	0.615051	0.520591	0.583186	0.922264	0.622358	0.940949	1.48439	0.726775	1.08945	2.50087	2.05634	1.7931	3.41782	2.49542	0.939725	2.6113	3.50703	3.63067	2.52758	2.18818	2.40392	2.88917	2.19007	2.05362	1.8693	2.27859	2.48004
LITCHI021999	3.82852	4.02228	3.5152	2.05387	3.10784	4.14305	3.80609	2.97635	4.74132	3.36491	4.78587	4.45762	3.22894	4.40528	3.91662	2.33421	4.14971	5.00703	2.5292	3.91825	3.82763	4.02724	4.17087	2.48538	6.37062	5.43212	4.76867	4.51662	4.63298	5.50182	4.15592	5.8466	5.94449	7.87797	7.03105	7.60218
LITCHI021987	0.517191	0.640099	0.617967	0.358913	0.257432	0.430648	0.894027	0.883856	1.14194	0.202987	0.209846	0.209804	1.77395	1.22805	1.15745	2.78213	1.724	1.4118	0.748821	1.20528	0.98709	0.441695	0.298296	0.186839	0.529227	0.602798	0.491931	0.079246	0.249474	0.140608	0.169822	0.316424	0.188441	0.729221	0.94658	0.547383
LITCHI021984	34.8353	28.6325	39.1989	16.4081	22.472	24.5475	17.952	21.7197	21.3492	20.0029	18.4501	18.3386	13.8912	15.9774	12.2453	10.7208	18.7152	16.6	30.2812	28.4554	28.2388	24.1677	26.3137	36.7699	19.7663	22.1135	29.1909	38.3436	28.4107	48.214	41.1023	42.3833	23.6147	38.8773	37.0666	41.0473
LITCHI021967	0.78829	1.02692	0.542289	6.38209	1.82044	2.21172	2.69555	1.95113	1.83906	0.810835	0.166723	0.439913	0.268668	0.195937	0.502975	1.11656	0.031506	0.843033	2.93818	1.75192	1.56644	5.44824	1.63447	0.426978	5.32111	2.92124	4.66451	3.39729	2.14149	6.88871	6.76791	1.47557	1.14239	1.51223	4.38006	1.72666
LITCHI021963	1.87577	1.25802	2.05427	0.980855	0.840127	1.29253	1.35181	1.45099	1.76109	3.1435	2.56159	1.96201	1.29198	1.07967	2.45121	1.69946	2.20849	1.65464	1.29926	0.729257	2.00879	0.642174	1.83718	1.03067	2.77577	3.91179	4.14117	2.25776	1.46645	1.81593	0.784732	2.06146	1.5979	2.80919	2.50114	2.6652
LITCHI021962	1.26417	1.46993	2.18048	3.74007	1.42277	1.9337	1.28239	1.83282	1.32048	1.64812	1.20602	1.70304	3.03396	2.3552	1.33909	1.34152	0.53529	1.17474	5.08976	4.51764	3.28395	2.22961	2.79667	1.68454	4.29401	2.79522	3.47618	1.40392	3.55819	2.92535	1.97499	0.927572	2.63533	0.921119	3.07894	2.05563
LITCHI021957	129.455	97.4535	114.862	163.055	139.31	93.3027	107.756	210.849	102.21	312.92	201.079	157.017	187.53	190.592	275.133	294.02	232.513	200.573	116.539	143.692	144.05	98.0189	269.617	138.295	71.9618	69.401	32.7386	53.122	45.129	12.5779	49.2121	25.3145	59.6553	8.51342	22.0522	15.3983
LITCHI021948	30.2438	36.4879	44.1508	14.6415	10.9587	17.8113	12.1629	8.51978	12.6802	11.7494	8.89648	13.2912	8.83865	8.96918	7.19987	10.4496	10.2014	11.0545	29.3251	26.8116	27.3725	22.7557	17.3475	5.88599	8.70378	11.4436	13.4235	11.4574	13.8854	18.4762	16.7109	17.9124	22.7122	21.5506	14.6833	22.2683
LITCHI021946	0.291783	0.4069	0.17975	2.7423	0.840836	0.703584	0.578644	0.57776	0.265302	1.09549	0.233276	0.169161	0.554524	0.466234	0.397779	0.123171	0.131986	0.472335	0.435998	0.520168	0.23255	0.432337	0.196841	0.249275	1.45931	1.0352	1.89391	1.80866	0.832604	2.3373	0.898375	0.339705	0.485391	0.401567	1.11478	0.824057
LITCHI021939	1.42145	0.580876	0.801119	1.88379	1.48947	0.981532	1.61484	3.30571	1.76634	3.75464	1.13356	0.644567	3.29874	4.02505	4.72497	5.16156	3.21912	2.50376	0.41281	1.47077	0.140676	0.292983	1.64151	1.37398	1.30881	0.865791	0.293807	0.387194	0.501988	0.416936	0.588172	0.540157	0.460447	1.12309	0.92831	1.20598
LITCHI021938	50.5626	65.89	88.7012	72.2169	64.6195	82.1452	87.4849	40.2425	56.8741	34.7013	32.4231	30.4834	23.9223	28.0814	40.4105	37.7756	31.8676	37.3024	64.4708	52.6288	55.3928	100.505	87.5974	38.9406	82.8197	97.8789	105.856	49.8507	58.9394	89.6479	103.812	127.59	108.502	148.114	77.0085	142.581
LITCHI021926	1.59163	1.96537	0.209931	1.53498	1.18482	1.48258	2.00061	0.145724	0.767713	1.65507	2.61685	1.42918	0.122361	0.182451	0.655061	0.805169	1.50439	0.706668	0.62077	0.111994	2.07117	0.123739	0.248891	0.119224	0.790723	2.54928	0.675951	1.82534	1.12474	0.116393	0.809227	2.16739	0.711411	0.392466	1.97386	1.56971
LITCHI021923	3.59669	2.38847	1.98013	2.12555	1.68634	1.84612	2.49787	1.65262	1.70355	1.07333	1.41532	1.08366	1.16978	1.18653	0.980027	0.931337	1.22687	1.20397	2.74127	2.20908	1.58125	2.85452	1.54258	2.40104	2.58414	1.72453	3.54204	2.37494	2.23078	1.95326	3.64902	3.85615	3.4672	1.55586	0.620983	2.09204
LITCHI021920	1.06046	0.615208	0.828005	0.694519	0.684732	0.731751	0.683703	1.00605	1.62343	0.399179	0.547066	0.47921	2.84437	2.28533	2.08542	1.33398	2.29009	1.62121	1.0788	1.46395	1.07909	1.20512	0.870411	0.647642	0.799628	1.25818	1.14062	0.50076	0.884631	0.384927	0.696987	0.587955	1.26428	0.851023	1.09063	1.03244
LITCHI021909	15.5261	13.3691	14.6579	11.748	11.7986	10.3412	12.6279	16.8978	15.0923	17.2375	17.5638	14.3499	24.5776	24.6853	27.5108	17.7018	21.0375	22.4637	13.2362	15.6648	13.1856	9.4892	9.71218	12.1528	11.6772	13.8927	13.2304	14.5229	14.8457	13.9377	9.56204	8.93036	9.89932	16.2547	17.1693	14.3434
LITCHI021906	4.12992	4.52312	3.18733	3.19176	3.48513	3.14216	2.9782	2.69391	3.58546	3.93121	3.07185	3.5362	3.68069	3.8273	4.1719	4.7192	3.94182	4.17286	5.23004	4.44941	4.49364	3.47651	2.9495	4.47683	2.10782	2.28875	1.38574	1.91752	2.3495	1.60445	1.90263	2.15424	2.95769	1.29952	1.77819	1.74076
LITCHI021901	95.4881	125.685	109.777	99.5897	134.428	118.822	38.3844	22.6842	23.355	85.0897	90.8476	100.207	4.62354	8.29313	9.38289	12.8158	6.86562	5.59113	64.0153	46.8064	50.9251	79.1061	67.4049	77.5552	44.914	47.0641	46.9665	103.774	104.347	93.2066	50.4527	59.8256	48.8625	3.56486	3.40837	2.84965
LITCHI021896	5.4862	5.96565	5.74074	4.96539	4.84434	6.51267	5.69329	4.10803	5.17256	4.87942	5.23113	6.50385	3.12411	2.82532	2.95508	5.0343	3.59937	4.57353	5.266	5.15881	4.68578	4.78648	5.57768	2.99773	8.00545	7.36093	7.64062	5.60551	5.84257	5.26242	5.90877	7.86599	6.62435	5.9277	5.16911	6.52954
LITCHI021892	2.39193	4.80479	7.40529	2.35946	3.18588	3.50082	7.93438	9.06485	10.1569	3.85842	4.36895	5.59625	8.0142	11.1696	8.68381	11.5205	12.6568	11.8505	7.72239	7.73055	8.94983	5.89609	14.5391	3.24676	23.5068	20.4088	30.2389	17.7033	13.6536	26.1071	27.0933	34.0298	26.9824	52.246	42.9681	51.8919
LITCHI021888	5.38823	3.368	1.83145	3.69477	4.94242	3.7415	3.15306	5.21133	2.68827	5.06823	3.90633	1.86804	5.08651	4.9217	4.9068	7.15677	6.54706	4.62392	2.73074	2.84548	2.49799	1.5449	2.8558	6.99911	0.91899	1.04319	1.08977	1.20654	1.04603	1.33827	2.47871	3.33752	1.37607	0.841863	1.06568	1.70896
LITCHI021883	4.8644	5.12529	5.23651	4.6554	4.79165	5.93769	4.48093	5.17081	5.41029	5.12571	6.30662	7.21054	2.91037	3.46521	4.54369	4.83262	4.76749	6.39141	3.55234	3.73525	3.90522	5.8297	5.10259	3.95613	6.94314	6.41192	6.74355	7.49855	6.58344	8.12861	6.09777	7.89246	9.21274	8.81034	4.00757	5.57185
LITCHI021878	70.0472	53.4967	43.2516	85.0408	91.6241	41.2361	134.413	107.453	102.586	28.1447	28.183	27.2749	108.93	130.503	150.587	124.245	81.1669	70.0274	144.53	110.681	81.894	94.4056	97.4109	128.261	63.7483	62.8261	57.6901	27.6523	28.799	29.3002	102.042	52.6041	109.551	62.6601	70.8539	53.8867
LITCHI021874	3.48723	2.27663	2.8567	3.37406	3.67439	2.60349	4.2635	3.09425	1.99505	2.05303	2.58667	1.60302	3.74077	2.28236	4.22558	3.4038	1.74505	0.972742	5.71963	1.91217	2.15289	0.8822	2.09486	6.33552	1.67657	3.88921	4.91762	1.92561	2.51753	2.31077	1.77888	1.30238	1.13047	2.09631	3.92902	3.1267
LITCHI021859	3.36544	2.88135	2.93753	2.51003	2.07548	3.97634	3.92716	2.02925	2.28901	3.08453	1.86029	2.82228	1.10678	1.39606	1.82192	3.6515	1.1755	1.17083	2.86564	2.842	2.31149	4.40132	2.90841	2.1085	3.02214	2.52809	2.59701	4.52261	3.15683	3.33203	2.85912	3.89904	2.30366	2.16166	2.07246	1.9981
LITCHI021857	19.4582	18.092	17.5231	30.4299	22.2596	18.9931	21.5967	18.5785	19.8881	11.2452	10.6469	12.3311	13.1882	12.4167	13.7527	16.5879	13.3408	13.2115	27.0793	25.446	28.7299	31.7488	23.8602	27.2874	22.9444	19.3426	14.9315	16.0682	17.8064	24.2227	27.5639	24.4019	33.1439	18.4266	17.4104	16.1
LITCHI021853	2.67258	1.47835	2.14876	6.98252	2.62417	2.68633	7.24057	6.56278	4.42331	5.63583	4.80571	3.28772	16.4151	12.5854	14.6001	20.3456	11.5497	6.28056	3.45395	4.3225	2.80538	4.3419	3.25615	3.02051	4.68077	2.42665	3.02276	1.65887	1.07825	3.14485	3.18491	0.846097	2.43059	1.69316	3.66757	3.69334
LITCHI021848	5.70277	5.7479	7.09017	12.9098	8.02453	8.22933	5.23748	4.91392	3.63195	14.4906	11.1688	7.14186	9.19906	5.82753	8.00279	7.18111	4.60091	5.90402	2.31411	1.77655	2.09618	4.45107	3.26479	3.80762	4.91986	4.44534	4.43877	6.72906	7.90132	3.08885	3.09577	2.09527	1.6838	3.38108	2.44705	1.99031
LITCHI021847	9.29223	10.8632	8.57554	13.2976	19.3444	15.2121	10.7121	22.0208	10.2575	27.2	28.5122	22.2014	19.5609	17.4438	15.3031	26.0665	22.3016	15.162	6.72394	4.37645	7.22343	6.30058	6.88233	15.8694	9.38297	9.68247	29.9257	8.79472	4.36863	12.8909	14.726	15.9165	5.64116	11.2144	7.33425	19.3179
LITCHI021844	1.78357	1.15971	1.15138	2.64882	4.6877	1.91756	0.789176	3.80086	1.09304	4.25647	2.72389	1.92158	2.7919	2.79357	3.69613	3.4241	1.82881	1.58693	2.06	1.24693	0.914711	1.11666	0.849602	2.0717	0.352306	0.402909	0.314222	0.411064	0.189382	0.859305	1.87698	1.24361	0.240345	0.117463	0.769377	0.466747
LITCHI021841	4.16601	4.49708	4.95376	9.14178	5.51519	6.23539	3.83728	3.91719	2.72993	10.3735	7.2304	5.42617	6.26254	3.95586	5.8346	5.32918	3.85625	4.08696	2.06519	1.51039	1.70962	2.36336	2.37553	3.19767	3.7207	3.47279	3.32333	5.18881	5.74268	1.89571	2.61942	1.58424	1.35512	2.19091	1.89683	1.62401
LITCHI021840	3.96461	4.84562	3.68476	6.01882	8.47932	6.69328	4.42952	8.91677	4.26113	11.9656	12.8019	8.82172	7.8336	6.61612	5.82861	8.02199	11.6701	6.33389	2.6173	1.69041	2.60883	2.76064	3.10587	7.28407	3.50387	3.60857	11.0871	4.15295	1.94112	5.38317	6.52688	5.11645	2.26363	4.63325	3.33065	7.7174
LITCHI021839	6.01188	5.0777	5.26104	11.051	6.98027	6.94113	3.50393	4.97481	3.61234	12.4488	9.5503	8.08958	7.50165	4.81713	7.07796	6.00264	1.56914	4.08157	1.62341	1.74015	2.70334	3.3274	2.43511	2.18839	4.26806	2.34681	3.07942	3.05775	5.2832	1.98732	3.14849	2.56868	1.36471	2.57426	1.31539	1.39489
LITCHI021838	2.34524	2.48959	1.8194	3.12221	4.07536	3.47895	2.06352	4.15369	2.10184	5.86379	6.19676	4.53956	3.7852	3.54017	2.76276	4.22964	1.58943	3.31871	1.30822	0.887434	1.33319	1.30241	1.5681	2.26495	1.78365	1.34599	4.77049	1.53345	0.944542	2.77777	3.2717	2.80618	1.12604	2.51175	1.5122	3.58596
LITCHI021835	1.80248	0.797661	1.21536	2.56647	4.86088	1.53414	2.39435	4.54599	1.36829	7.72121	3.69975	1.82196	4.10402	3.8528	3.29525	3.40591	3.44406	2.00864	2.77945	2.22288	0.980256	0.835774	0.583245	3.02134	0.462096	0.182115	0.155992	0.131243	0.242725	0.509668	2.13647	1.17467	0.487863	0.027354	0.317903	0.075335
LITCHI021829	3.22373	3.01607	2.42889	1.71262	2.86554	2.27999	0.599829	0.622942	0.727282	2.77957	2.78172	3.33624	0.607259	0.30573	0.606524	0.645982	0.422317	0.371254	1.42381	1.8322	1.82276	1.70706	2.29007	2.5402	1.4003	1.52421	1.30629	2.44574	2.92335	1.51766	0.71309	1.00249	1.41041	0.307017	0.095857	0.027568
LITCHI021827	1964.48	1231.37	1108.97	2194.57	1853.66	2096.23	1630.21	2085.65	1457.15	1649.47	1953.1	1720.25	1024.48	836.906	764.241	1044.43	1133.73	819.21	1058.3	1053.49	1136.65	1560.34	1673.79	1767.38	1175.77	1098.48	937.298	1560.59	1569.47	1653.95	1975.24	892.204	958.492	316.694	476.894	316.606
LITCHI021826	0.582335	0.201248	0.1163	0.452391	0.421949	0.257319	0.354822	0.830412	0.349664	0.751337	1.09783	0.35783	0.747089	0.772713	1.46984	0.900146	0.750762	0.23602	0.065652	0.12018	0.101662	0.059711	0.08523	0.383533	0.071178	0.057166	0.035836	0.175003	0.146602	0.171613	0.077114	0.019076	0.012308	0.009186	0.035805	0.054003
LITCHI021813	1.86292	1.56888	0.646133	1.73435	0.287284	2.86634	0.966402	0.854103	0.890547	2.28691	0.551646	2.57472	1.13102	0.855503	1.06527	3.25858	0.954611	0.940806	0.824977	0.408583	0.553336	0.753618	0.408166	0.087609	0.024997	0.185133	0.371434	0.438057	0.205936	0.054234	0.347391	0.049705	0	0.470315	0.072346	0.075961
LITCHI021810	2.03781	1.89939	1.68914	1.59205	1.45713	1.66902	1.31171	2.21403	1.9784	3.71737	3.67927	3.42463	2.67151	2.91666	2.8293	2.43859	3.65514	3.20107	1.30676	1.78797	1.30795	1.62458	2.18739	1.45624	2.18732	2.17526	2.04407	2.427	2.37186	1.89355	1.55033	1.81433	1.76634	1.35371	1.18086	1.47794
LITCHI021793	2.44826	2.81892	2.00101	1.45094	0.981277	5.31364	0.654854	0.256561	0.518786	1.84773	0.809527	2.11201	0.044895	0	0	0	0.032407	0	1.149	0.61229	0.987615	1.31116	1.33082	0.250087	0.815966	1.59173	1.59602	1.87847	1.05596	0.983675	0.65261	1.35954	0.725059	0.065203	0	0.109936
LITCHI021780	4.67263	4.92507	7.96452	7.76219	5.82656	4.42915	13.1579	27.8807	13.773	7.10312	7.45346	8.38339	18.465	23.394	23.1795	29.379	23.8748	28.2888	8.00604	7.00566	8.19416	4.79521	6.6286	5.56754	22.3918	13.3945	23.5562	9.7932	5.78383	10.9192	15.1563	8.52107	6.01134	21.9893	20.9098	16.9255
LITCHI021762	0.836762	1.42935	0.308238	2.04824	0.278935	1.06163	2.1887	0.838993	0.56142	2.34168	0.211808	0.04505	0.154363	0.233265	0.306746	0.119896	0.065992	0.120506	0.096472	0.422118	0.346785	0.417135	0.370708	0.129661	0.052752	0.039286	0.031589	0.087099	0.037806	0.023207	0.025658	0.064485	0.229593	0.057446	0.223436	0.088411
LITCHI021756	0.188016	0.255616	0.206594	0.166472	0.307005	0.15239	0.331314	0.168448	0.102688	0.433313	0.05032	0.154087	0.1339	0.031291	0.151665	0	0.073085	0	0.295498	0.154499	0.256403	0.239043	0.876022	0.250706	0.830801	0.442832	0.16187	1.67869	2.50358	1.84562	1.325	0.939269	0.900325	3.19658	2.07094	1.53197
LITCHI021745	3.36303	2.91786	2.96652	3.45347	2.60395	2.35035	4.32809	5.14535	6.57027	4.03235	3.55028	3.08341	6.4741	7.08733	7.40531	4.90306	6.17771	6.72644	5.06754	5.18649	4.94449	4.85465	4.58362	5.16892	5.07178	4.13041	5.47882	2.8147	2.1804	2.24292	2.96376	3.25691	3.06291	4.7807	4.9488	3.67477
LITCHI021742	132.027	149.997	140.644	106.969	151.389	129.356	156.08	150.048	163.203	89.3472	104.466	105.809	93.2219	103.463	95.058	140.764	138.116	129.836	164.295	157.113	160.168	165.151	180.616	169.616	179.744	186.134	197.154	134.561	142.494	143.721	178.978	240.82	222.871	178.763	162.246	167.491
LITCHI021740	11.2293	11.9083	15.1224	10.5492	13.1702	9.1913	7.22761	7.94815	8.28751	19.8402	20.984	18.2734	14.0969	15.2767	11.9551	11.0766	16.2704	15.8681	6.11874	4.48239	8.41482	7.30569	8.21213	8.02139	9.18558	8.40893	12.6469	16.8239	11.2571	11.4447	6.90623	8.40647	5.36684	25.1274	46.0939	27.8116
LITCHI021727	5.97286	5.44771	6.44527	13.1226	10.6752	4.9241	5.60517	8.6399	7.46412	22.8077	33.5243	18.7646	8.00235	8.12404	7.73499	11.597	5.887	5.84283	4.52798	5.12128	5.23426	4.51646	3.28213	3.42633	10.0237	6.86144	6.40141	5.29881	6.75117	7.89497	5.69761	3.084	4.43246	4.29751	2.90499	2.58525
LITCHI021707	0.029641	1.26903	0.322806	2.67254	3.54169	3.83721	0	1.57637	0.604628	0.194824	0.023881	0	2.58463	6.08186	0	0.078201	0	0.361497	0.060704	1.19592	0.004928	0.116498	0.132562	0.410913	0.210652	0.213649	0.051441	0.2077	0	0	0.275415	0.053199	0.026585	0	2.37154	0
LITCHI021703	2.44887	2.88349	3.03559	1.55562	1.3212	1.88809	1.14445	1.11988	2.11548	1.2889	2.78762	1.61028	3.56911	2.901	3.89572	2.29971	2.0475	2.40783	2.55591	1.66992	1.94575	1.28968	1.17545	1.37698	0.898412	0.982354	0.673461	1.51547	1.25612	2.36265	0.978515	1.08806	0.754565	0.809946	2.22744	1.53989
LITCHI021682	0.231685	0.212154	0.091878	1.08618	0.476721	1.08302	0.551034	0.357038	0.323459	0.302131	0.198472	0.232226	0.204952	0.316221	0.641699	0.100701	0.06944	0.169332	0.07405	0.035172	0.037126	0.336212	0.143184	0.149412	0.943054	0.327805	0.467888	0.215435	0.127869	0.31877	0.29925	0.135962	0.242115	0.320428	0.211046	0.309743
LITCHI021669	44.9376	31.8826	32.2283	26.9126	25.0879	22.6976	36.2158	36.2861	37.8579	22.5289	20.8413	21.0637	45.6185	33.9032	43.358	22.4576	27.6317	24.0033	70.4854	87.0023	66.5766	40.4273	44.1716	69.2002	24.942	30.7571	28.591	14.2715	21.0128	17.0952	30.4269	15.1827	25.1793	15.8892	16.8321	14.8339
LITCHI021650	30.4609	37.9535	38.645	17.5873	21.3337	22.36	12.7904	10.9963	11.9661	37.2237	34.4207	46.7268	39.3367	37.1902	35.8435	16.3908	18.281	24.9141	26.2821	23.6573	29.255	22.1229	21.7459	16.4894	20.9132	21.6237	15.2066	34.6279	45.2471	30.8466	8.74721	14.014	16.1501	21.5001	38.9759	34.2026
LITCHI021629	1.3856	1.43433	1.00485	2.09861	0.436066	1.69647	2.03557	2.49225	2.42703	1.99865	0.397705	0.656796	1.88233	2.08135	1.97528	1.4716	1.86192	1.80566	1.60961	2.47613	2.29395	1.65037	1.87113	0.922116	1.51951	1.25951	1.06427	0.580794	0.709414	0.460442	0.419989	0.140672	0.265812	0.570786	0.917826	0.501042
LITCHI021628	13.1671	18.5466	27.5894	12.8815	6.46747	16.4034	16.4454	17.1803	21.7371	20.9477	8.66181	17.939	14.4494	10.6732	10.672	8.36121	9.47491	7.85289	15.0329	18.8413	16.2801	21.1379	24.6983	4.42977	16.4729	16.8488	12.2559	26.6624	22.188	21.0899	32.5946	33.3728	22.2644	48.3849	23.5814	38.7188
LITCHI021627	4.29062	4.96211	4.7772	3.69637	4.49577	3.68803	2.36705	4.87935	3.17718	4.9427	5.16548	3.44283	5.25191	6.26314	6.15113	3.59821	4.77411	5.22375	3.82396	3.31958	3.70549	2.26599	2.88838	3.65691	2.52128	2.67364	4.38903	3.10363	2.71292	3.60483	2.66386	2.92088	1.3372	2.98188	2.89388	3.23753
LITCHI021626	1.41429	1.29285	1.25605	0.880772	1.1064	0.447358	0.441295	1.05414	0.443135	1.16822	0.903645	0.59444	1.03714	1.40779	1.10176	1.15283	1.72056	0.836869	1.03372	0.877296	1.20543	0.88459	0.937614	0.339998	0.57327	1.06419	0.934134	1.32471	0.774019	0.439136	0.26969	0.442895	0.526785	0.779589	0.57493	0.426328
LITCHI021625	5.25373	4.80408	4.91164	3.32837	4.5628	3.83214	3.75414	6.07206	3.95462	5.00583	5.95344	5.24029	19.933	17.5057	21.0928	9.07237	10.3257	8.3862	5.88285	5.86158	5.43278	2.84047	4.26568	6.61529	2.32244	4.16542	3.62432	4.00022	3.57581	3.11777	2.72541	2.7028	3.23447	5.94702	7.34602	6.60501
LITCHI021623	37.1322	41.2612	38.9677	26.3326	28.0462	31.4919	29.77	21.8414	20.5391	33.7482	32.3857	43.058	15.3721	16.1175	16.2487	19.096	20.3387	21.2828	23.5624	23.5937	33.5301	29.1375	31.5253	24.0068	32.8746	28.9726	30.409	31.7834	46.8359	36.305	29.1188	33.1453	31.759	20.7222	26.0301	24.7054
LITCHI021621	0.804917	0.600313	0.572912	0.689318	0.391647	0.520601	1.00549	1.34766	1.00336	1.16666	0.768167	0.544427	1.459	1.50246	1.40332	1.03225	1.23672	1.04799	0.525257	0.545706	0.779352	0.616739	0.704401	0.735037	0.331616	0.599243	1.15448	0.316509	0.394798	0.22914	0.3696	0.737535	0.627032	0.635365	0.460717	0.723603
LITCHI021619	36.9019	38.3265	36.0371	31.2957	42.0407	36.5969	26.0992	19.3884	29.9577	37.7053	41.3436	42.1592	16.5126	18.1414	18.2004	20.662	22.8146	24.1831	36.8651	37.9915	35.1578	37.9279	36.7698	37.3456	36.5922	44.138	37.505	46.5288	38.6517	37.3965	24.5884	36.6473	49.4209	24.0679	33.1858	24.6297
LITCHI021603	30.2294	34.5235	30.3424	22.8631	37.6237	33.702	37.0279	28.5208	37.2065	29.3672	33.8567	36.1988	24.5117	30.2265	28.109	27.2848	34.7848	38.5939	28.813	29.1203	31.2253	41.8963	49.4918	39.0649	52.1785	56.0867	51.2749	41.6963	50.2649	41.6611	51.9483	66.1306	78.3072	50.7343	55.6009	53.1192
LITCHI021598	1.30216	1.58409	1.19842	3.33533	2.10196	1.69358	2.76977	4.39796	1.71577	4.48334	2.93276	1.15284	2.02441	2.88783	3.9633	2.14041	4.39386	5.77839	1.10961	1.04705	1.20082	1.93781	2.07131	1.8845	2.12611	1.52871	1.7101	1.71111	2.26885	1.59661	1.87932	1.2995	1.34339	1.58793	1.76842	1.41201
LITCHI021588	40.8381	45.3094	42.1514	25.4619	28.8291	24.116	37.1111	50.6751	46.9756	32.7305	36.1377	39.7535	83.0858	84.1731	86.631	63.2624	79.8096	81.1418	50.3688	55.6182	54.9621	35.8642	35.71	50.564	39.0726	47.8126	36.7703	31.4119	43.3371	30.5786	29.3937	37.5619	45.7477	50.794	70.0515	66.1862
LITCHI021587	2.05766	1.7952	1.30194	2.6785	1.55541	2.31593	1.57329	2.66326	1.95416	2.5894	2.37812	1.73766	1.55776	1.57029	1.48845	2.34381	2.71745	2.66705	1.36706	1.10895	1.45989	2.04073	1.47304	1.40167	1.76	1.58512	1.84725	1.18341	1.75131	1.81151	1.46259	1.27075	1.19643	1.33556	1.03412	1.203
LITCHI021577	2.33779	4.77457	5.2471	2.48525	3.9517	2.82054	2.07937	2.12962	1.88333	2.79482	4.88652	4.64702	2.6148	2.04699	1.80576	1.40977	1.39243	2.1133	3.24199	3.85083	3.1757	5.07018	5.53135	4.15548	2.35256	3.57326	3.04949	5.5555	7.09357	2.93194	3.39467	3.29394	2.63822	0.626497	0.774929	0.556374
LITCHI021575	14.6236	11.1985	10.8535	10.1885	12.694	9.41894	6.36334	10.9083	8.01162	6.26249	9.76366	8.39781	11.0658	9.06665	11.7135	8.45081	7.25159	6.5343	16.2794	17.2424	13.0057	10.3974	14.7324	22.9342	6.27627	7.95382	6.83591	9.03538	10.0588	7.78354	8.874	8.26282	7.72026	3.14405	3.48725	3.16334
LITCHI021573	4.66923	4.48138	4.52977	3.98817	2.30375	4.85921	3.82673	3.79603	3.17525	5.12677	3.95075	4.36767	2.88429	2.63529	3.09773	5.64375	2.80663	2.4784	3.29451	4.07015	4.76417	4.51615	3.39085	2.34728	3.96901	3.53642	2.99012	3.07334	3.25732	2.16837	1.84679	1.39881	1.9745	1.07716	1.06767	1.02614
LITCHI021570	93.9766	91.7545	112.833	86.4771	52.2165	51.5031	90.6027	86.7878	85.6231	86.2275	83.7386	82.3213	91.5591	94.61	103.501	72.6471	89.4416	83.8344	113.938	110.554	123.904	71.0093	62.8571	46.6595	86.6212	77.0714	79.557	60.671	69.7215	58.0898	44.456	33.8264	36.1527	78.825	90.7729	76.5096
LITCHI021546	10.1978	11.2393	9.40586	7.22671	7.09629	7.56657	15.1179	18.6082	19.4719	13.1995	16.1256	13.5164	32.1799	32.2263	28.648	25.0984	34.5363	34.2896	11.9181	13.7733	12.9082	6.29837	7.54896	7.82429	12.553	11.9194	10.918	8.83441	9.234	10.2846	8.69979	7.76248	9.10876	27.0254	29.8819	27.5674
LITCHI021541	72.4659	79.7988	74.1902	54.9557	76.9966	76.2692	25.7696	17.9157	18.8665	73.8454	77.0086	80.4297	4.4268	6.47793	6.68258	7.99082	6.82158	6.69057	36.8848	36.9235	45.1494	52.4213	49.7719	35.6038	42.1142	34.7725	31.0442	87.2715	88.8713	77.9988	30.39	43.5778	32.5701	5.5294	7.11483	6.54427
LITCHI021534	1.26959	2.59709	3.75656	2.05031	1.64092	2.35986	1.77323	1.21725	2.74835	1.59087	1.84576	3.08945	1.11216	1.34389	1.59162	1.14471	0.911207	1.78146	3.31222	2.75863	3.64353	2.83881	2.78329	0.506168	4.37262	3.30997	4.9444	3.81091	3.6492	2.70279	3.78979	3.14181	3.51476	4.97047	3.05394	4.22819
LITCHI021526	28.3825	29.3021	24.6285	81.7251	48.0954	42.3081	56.2344	58.2982	71.1835	17.9093	9.36957	11.7415	20.808	20.7481	25.4826	20.6647	16.0964	33.1726	65.2214	44.5109	35.4891	78.1068	44.9802	22.3309	66.6405	49.6531	59.9345	19.7754	24.6325	32.4909	46.7059	22.9722	31.2441	68.9758	30.5715	34.1715
LITCHI021516	31.7455	26.1835	26.0983	39.2976	48.6412	25.2015	20.5215	36.2938	32.1381	71.8379	73.9791	59.8477	84.5552	101.896	89.1626	64.6597	87.1028	79.6073	27.6127	33.5813	30.705	26.3269	28.7022	58.8304	19.6866	20.0605	16.2664	36.0299	36.1083	35.4751	23.0339	14.9758	27.0179	56.5134	64.1963	55.1563
LITCHI021514	51.6644	39.4476	42.02	55.0071	74.0406	80.085	19.2945	34.734	21.2115	63.6152	62.9772	54.5084	29.0284	30.3403	32.6915	29.6363	26.0105	19.1078	20.7093	19.9639	21.631	16.1758	22.9802	49.4941	15.4381	17.7914	22.5145	55.4503	36.003	54.0949	56.6067	63.396	20.1377	18.011	16.2169	20.4236
LITCHI021500	0.912656	2.0095	1.54435	1.42997	1.51705	1.06884	1.02178	0.871065	0.828766	0.71669	0.644875	0.975934	1.25169	0.749004	1.72876	1.48728	1.47069	1.49526	1.16752	0.821746	0.928626	1.28847	1.19035	0.924674	1.49305	1.22691	1.50962	1.35693	1.81009	1.22732	1.62293	0.964973	1.31761	0.519542	0.395945	0.551466
LITCHI021487	45.6879	16.0283	9.63866	55.9435	15.7296	46.0843	58.9313	40.4471	30.8707	32.4488	26.3602	20.5057	36.2375	27.2202	41.78	59.6175	32.8226	27.0735	11.1435	8.96521	9.08831	24.7718	14.5883	30.8832	7.2065	10.2404	7.84682	8.00987	6.55258	4.10267	22.6781	5.51642	5.67176	8.69881	8.25192	5.1868
LITCHI021478	14.823	17.5195	18.0361	8.81358	11.3267	11.5712	21.3517	21.4479	22.2552	14.9084	15.0184	17.1282	42.3232	42.5384	39.9192	31.9691	40.0506	41.9918	16.7597	17.5543	21.5045	15.6817	14.8924	17.5035	18.3622	23.0891	22.4528	16.9055	18.8525	16.9592	16.6708	20.3637	18.5459	50.759	49.3872	47.0675
LITCHI021460	8.24182	9.96058	8.16645	7.89588	6.34087	6.06921	8.34415	9.57687	9.09423	8.00996	9.79527	9.93645	12.1513	11.5011	12.9928	10.8813	13.441	12.3964	7.48011	9.59618	7.69481	6.03818	7.00337	6.93412	7.94779	8.49523	7.06113	7.33576	7.60205	7.2237	5.80405	4.98366	5.56209	9.33958	10.2003	9.35942
LITCHI021459	2.00529	1.93452	1.89688	1.75655	1.63426	1.94675	1.32426	1.76832	1.33071	3.78295	5.43799	4.32812	1.62444	2.51799	1.92444	2.41037	1.98077	2.19721	0.825086	1.10465	0.968532	0.905266	0.837953	0.844885	1.30024	1.50642	1.10446	2.99399	2.39369	2.53424	1.02501	1.1515	0.912425	2.57005	1.46873	1.56041
LITCHI021457	969.852	1145.45	1242.42	583.362	593.451	643.22	1195.12	1109.55	1446.31	908.879	896.155	958.931	1200.64	1340.74	1104.39	1303.16	1742.83	2197.36	1233.17	1149.91	1429.05	1351.47	1229.04	1117.93	1286.59	1583.81	1572.42	740.126	975.033	704.27	959.868	1060.8	1211.03	2045.87	2059.85	2286.56
LITCHI021454	38.984	45.1683	39.443	29.6098	24.4836	19.4854	28.494	34.5	28.8695	41.8073	46.1564	43.2165	68.3207	60.4447	68.0067	46.1136	47.1676	45.6679	38.3691	42.2834	40.273	18.7256	21.0657	35.1087	21.1903	20.5466	21.3762	24.6048	28.54	23.5622	15.0135	10.9391	16.8944	26.769	33.226	30.857
LITCHI021449	7.80562	6.02318	6.13509	8.20436	9.06185	5.72653	15.0276	24.7238	18.0749	9.69044	13.8305	8.76648	25.9426	25.2576	24.2156	26.9493	33.5993	28.0402	8.9778	8.14759	8.82753	10.7506	11.9011	15.1146	10.6852	12.7913	11.4674	6.93565	6.87099	7.3877	10.9024	11.0558	11.106	15.4478	13.0114	14.0202
LITCHI021442	0.885342	0.706633	0.413812	0.740068	0.823936	1.3264	0.667745	0.720275	0.491187	1.11583	1.1554	0.803239	0.10397	0.189422	0.25423	0.489738	0.35657	0.288243	0.089507	0.079607	0.180494	0.109901	0.169196	0.09378	1.10454	0.563314	0.664232	1.08473	0.974367	1.64375	0.307498	0.397432	0.1455	0.304677	0.306035	0.221613
LITCHI021434	1.73551	2.64625	2.92077	10.3887	3.41216	4.88869	4.18167	2.66812	3.77396	2.39907	1.26115	1.98916	1.14408	1.03117	1.9806	1.34299	0.583108	1.48143	6.00588	4.06698	3.58861	5.38357	2.47681	0.892829	7.69225	4.81691	5.44119	2.42905	2.75729	4.61623	3.07963	1.1351	1.72137	2.54066	3.05618	2.18624
LITCHI021418	60.8314	73.9839	115.256	63.7234	84.3002	52.3166	31.4257	45.1325	43.552	58.9628	47.7343	60.0123	48.6764	46.5317	64.2223	37.1675	33.7299	30.7084	122.596	135.974	110.843	60.4093	92.7597	50.1749	55.6152	62.2639	29.8622	138.582	108.505	176.021	139.139	181.496	145.008	141.927	100.711	135.03
LITCHI021411	1.91504	1.89329	1.58618	2.2566	1.24349	1.51361	2.22207	2.81038	4.34804	2.50463	1.88268	1.79503	6.98173	6.94459	5.58827	2.61664	5.11651	6.31651	2.3775	4.54334	2.52239	2.13337	2.3242	3.22142	1.40429	2.32179	1.16544	1.16559	1.52496	1.02205	1.6937	0.874854	1.73767	3.14104	4.5835	4.31144
LITCHI021405	2.51144	3.86251	4.15255	1.49588	1.28152	2.12134	6.96672	2.67189	5.23352	0.974627	0.996402	1.03937	1.56142	1.73392	0.706869	1.49761	2.06573	2.11122	3.10093	3.69832	3.78607	6.43312	4.43769	2.43836	2.6699	6.88076	4.25587	1.826	2.1197	3.49651	4.70076	4.09565	8.67217	8.3384	10.6257	7.634
LITCHI021387	4.66182	4.08322	4.39052	2.0004	1.85997	1.17539	0.974048	1.95736	2.07485	4.4655	4.80648	3.99765	8.92309	8.51783	7.84562	2.98537	5.54038	6.53021	3.00313	4.75929	4.29137	0.843608	1.15167	3.49896	0.843602	1.52817	1.40867	1.74997	2.11496	1.48412	0.572415	0.406589	1.03365	3.27536	3.94367	3.20786
LITCHI021376	0.158824	2.04027	1.40538	0.137968	0.198038	0.510775	2.3642	3.5549	2.28135	0.523838	0.156147	0.117446	4.6725	0.063418	3.67492	0.398944	3.0091	1.03106	0.160221	0.596407	0.036564	3.27623	2.38551	3.19105	0.880447	0.13496	3.88183	0.103812	1.88479	0.094996	3.40178	0.773983	0.255259	0.294271	1.4128	0.113042
LITCHI021369	24.6684	18.1815	18.9587	15.0952	10.9702	14.6395	31.1919	31.3815	27.1174	15.8474	14.8494	12.6303	37.932	36.4398	42.4442	46.1544	40.8013	36.0579	27.2699	25.466	29.2328	15.8456	15.0053	15.6958	21.5574	19.7743	15.4172	11.8002	15.0764	14.4688	17.5573	12.0675	13.2466	19.6248	23.1704	18.4061
LITCHI021364	14.0378	26.5943	19.0507	35.8997	17.622	30.4854	26.488	13.7849	27.1445	10.0863	6.19061	11.8761	4.55806	5.79492	8.54489	10.2875	6.18486	9.74317	26.6578	15.3766	19.0973	34.7924	15.3913	8.29962	36.7127	27.2206	32.677	15.7598	13.0487	17.6404	20.9953	20.7444	16.4829	25.3768	12.3997	11.6322
LITCHI021362	3.144	3.06074	3.11658	1.66702	1.46572	1.71525	2.44898	3.12129	3.39589	3.74753	4.16884	3.16899	4.00886	4.38483	4.20566	3.54922	3.72702	4.10586	2.39513	3.03238	2.82274	1.18114	1.49599	0.953646	2.65958	2.18513	2.06151	2.27399	2.51838	2.26364	1.10325	1.30373	1.89015	3.95939	4.05504	3.58227
LITCHI021350	4.64483	4.1496	3.7271	6.20168	3.21639	5.06574	5.41681	5.59711	4.65358	9.17775	6.6295	5.04805	4.46928	4.11125	4.44639	5.09133	3.76644	3.53345	3.84033	3.96576	4.75608	5.29987	3.14658	2.63207	3.15139	3.13461	4.31133	3.01222	3.34942	2.80039	3.13481	1.6391	1.68652	1.95635	1.97582	1.72601
LITCHI021339	5.48571	5.58116	6.87716	7.29762	6.50411	4.73294	6.35003	6.091	5.39527	5.92295	7.81648	7.44189	3.7322	2.30378	4.05038	4.79035	5.20398	6.47463	7.40378	6.4467	5.23794	6.32841	6.58782	4.92241	7.50465	6.44514	7.28875	6.52285	6.62685	6.02832	6.83068	6.75807	6.44027	6.18215	6.80459	7.3363
LITCHI021323	3.07721	5.12899	4.96177	3.26626	3.94889	3.03292	3.85808	1.38103	2.59899	2.25309	2.51003	3.44077	2.13785	1.53144	2.07993	2.08872	2.19782	1.8908	3.98699	3.76877	3.95701	3.99507	5.24296	3.5909	4.42544	4.91093	5.39132	3.78311	4.53295	3.73377	5.30548	6.26078	9.69794	2.74031	1.97524	3.14771
LITCHI021320	10.2804	12.404	12.1937	8.52568	3.61951	9.79361	9.62156	5.03123	7.11626	5.69768	4.60806	6.39647	1.64286	1.82896	3.03675	6.31613	1.71508	3.53738	13.8285	10.9559	11.2877	10.8458	8.45684	1.58938	12.4465	10.4002	12.0781	8.03816	9.3072	12.4358	7.74552	8.70139	8.84172	6.24927	4.37841	4.3162
LITCHI021309	2.96123	2.97377	2.232	8.47793	6.28928	5.71424	3.90432	4.96711	4.83721	9.90634	7.62485	6.62899	14.4415	10.0675	17.0421	12.4683	5.36927	7.02811	1.15348	1.8555	1.06673	3.27282	2.59552	1.21625	5.47098	3.86457	1.83555	6.82928	6.27181	2.84937	4.32571	1.85983	1.46515	3.07183	2.98104	1.37279
LITCHI021282	2.64788	2.60586	1.48999	2.00272	1.05076	2.14399	3.32633	3.085	3.65666	1.39591	1.77387	2.58851	4.51955	3.18894	4.35195	5.19389	3.57681	3.42851	3.1164	3.85912	3.33274	3.01428	1.92836	2.62081	1.96604	2.50161	1.74013	1.87718	1.74116	1.13413	1.49603	1.87366	1.69916	1.54328	1.49979	1.02923
LITCHI021274	1.24612	1.31178	1.5017	1.78526	0.489946	0.636592	1.05473	0.845776	1.52805	0.241951	0.241675	0.096599	0.890928	0.866291	1.06787	1.35553	0.559998	1.52735	3.63033	4.42109	2.71683	2.9211	2.55601	0.698734	0.903856	1.6954	1.64898	0.825513	0.591333	0.492331	1.30116	1.51115	1.24768	1.08227	1.44276	1.2147
LITCHI021250	0.613601	0.594659	0.398983	1.19136	0.378926	0.547427	0.665111	0.389086	0.354629	1.34161	0.446241	0.391663	0.433028	0.405715	0.659967	0.393034	0.178502	0.299462	0.238522	0.212326	0.240099	0.317658	0.252931	0.160093	0.200727	0.317742	0.258426	0.306228	0.325657	0.169559	0	0.034532	0.020631	0.225109	0.176656	0.313808
LITCHI021216	113.298	78.0732	77.6789	112.53	108.184	113.638	12.839	16.576	8.17638	169.313	160.926	121.968	8.35804	10.4643	8.6165	8.44362	9.233	6.98529	17.2145	16.9527	14.9569	19.3887	21.9711	36.3696	11.6439	7.93764	10.1569	107.973	74.9671	97.3357	27.9978	13.0423	10.0093	3.50593	3.0732	2.73279
LITCHI021205	3.84133	3.65224	4.05234	2.97004	3.98965	3.02747	2.81961	3.8376	3.02263	5.64986	5.79288	3.68504	4.96989	7.14777	7.80378	4.63696	5.61399	3.81872	4.5212	3.65599	3.47044	2.69832	2.65164	2.83604	2.50223	1.56793	1.61504	4.15589	3.92743	2.78867	2.99856	2.98631	2.26752	2.54943	2.21592	2.78959
LITCHI021203	7.81945	4.67723	2.86157	4.59637	5.74841	3.76594	6.15176	11.1129	7.24437	4.94191	6.18182	6.2803	15.3397	11.1372	14.5189	14.7169	12.3761	10.829	3.65001	3.4309	4.25506	4.72101	4.62456	16.2742	2.75241	3.64323	3.23271	2.19022	2.86937	1.20263	6.15458	2.55829	2.01386	0.78917	2.19737	2.04726
LITCHI021202	1.76274	1.12405	1.02434	1.46733	1.50905	0.850818	1.51531	2.51452	1.27159	1.16919	1.68419	1.1862	2.75784	2.85614	3.58507	3.4244	2.34359	2.40002	0.877999	1.04496	1.10447	1.11296	1.22647	3.37918	0.478192	0.857246	0.834271	0.983756	1.24876	0.447801	1.62412	0.879145	0.745258	0.584005	0.953073	0.718078
LITCHI021198	2.11152	0.608698	1.99195	0.978684	1.422	1.28821	0	0	0.550436	1.96024	2.38745	1.74413	0.252969	1.78555	1.81521	2.07635	1.12485	1.82878	0	0.316917	1.76823	0	0.428656	0	1.4582	1.01869	2.28485	1.11763	0.411842	0.961299	0	0	0.684618	2.16424	0.680618	0.527328
LITCHI021191	1.72885	2.76527	3.4873	1.03524	0.698358	1.29173	2.5719	2.2631	3.1419	1.52305	1.67591	1.57718	3.26622	3.64272	3.21084	2.44045	4.05384	3.321	5.89435	7.53923	4.94917	3.37601	3.60941	2.05143	2.1449	2.68268	2.53967	1.89242	1.75539	1.86907	1.84667	2.76392	1.90563	4.32608	3.10984	4.90476
LITCHI021188	0.113601	0.030691	0.126745	5.66753	1.10391	0.619682	0.182222	1.18188	0.343536	0.272146	0.267289	0.064907	0.627119	0.275656	1.10307	0.000219	0.034946	0.166816	0.782349	0.330203	0.119685	0.201776	0.030066	0.098208	1.11974	0.502239	0.205584	1.54761	1.1292	12.2821	1.78435	0.28975	0.030746	0.407158	10.1113	0.619934
LITCHI021179	1.39738	0.98325	1.31753	2.00098	2.32451	1.29462	4.20079	2.10287	2.08823	1.36469	0.970458	0.723454	0.477655	0.488149	1.51631	0.457702	0.259573	0.280393	3.96303	0.845741	0.395779	3.69464	1.00003	0.635574	0.50912	0.708073	0.566062	0.783999	1.8883	1.33431	0.624607	0.74851	0.39663	0.307837	0.139865	0.489663
LITCHI021171	8.95882	10.9665	9.89645	13.9544	8.64248	11.9347	9.12708	9.04216	9.71808	9.83975	8.63671	9.45324	3.93674	3.64222	4.64933	6.17394	4.33983	7.04379	10.0427	11.6518	10.4685	12.3458	10.3215	5.43585	15.3361	11.0669	13.5974	11.4546	11.4599	10.5716	10.8557	9.74894	11.0276	8.59135	6.02233	6.41895
LITCHI021169	4.51039	4.76528	4.86834	5.64384	4.71887	7.27716	3.27806	3.65244	4.27985	6.48953	6.6421	7.94242	2.12971	2.63003	3.01351	2.72308	2.08762	2.72271	3.82381	3.49615	3.4147	5.73301	5.21679	3.01241	4.41702	4.10633	5.62795	7.4358	6.61065	7.07792	4.78639	5.587	4.32112	4.89862	3.57486	3.86011
LITCHI021166	24.1424	26.8446	24.6409	30.2315	23.6358	29.3738	16.7673	14.8262	16.1456	19.8371	17.8315	19.0034	7.04994	8.2912	7.28562	7.44554	7.61505	8.1958	25.8902	20.5117	20.5394	26.3334	24.1945	11.1709	23.4758	20.9643	29.9736	31.874	25.6747	31.9706	20.143	24.1164	18.5433	10.9101	10.015	9.00769
LITCHI021164	1.75138	1.36378	0.879794	1.42278	1.28056	0.737098	1.74937	2.23522	0.967911	0.920195	1.57085	1.44879	0.417661	0.611022	0.169776	0.441839	0.497656	0.406801	0.796205	0.785867	1.46809	1.1952	1.51131	0.751582	1.63566	1.71747	1.65286	1.24194	1.69101	1.46738	2.14664	2.80157	3.39229	0.779381	0.625856	1.08292
LITCHI021162	6.77395	8.79782	7.62894	7.8608	6.45665	8.66774	5.22623	4.23808	4.72109	6.23562	7.07176	8.14692	3.69797	2.95626	3.02531	3.03391	3.66834	2.44574	5.41329	4.96042	5.04843	5.05927	6.42086	4.20479	6.24988	6.98159	5.49948	9.47009	8.09129	8.54997	6.20864	7.6799	7.32965	4.07695	2.77007	3.67005
LITCHI021145	0.965944	0.782954	1.02448	0.90279	0.818135	0.739339	1.10464	1.66493	1.18882	0.623655	0.995694	0.71927	1.93151	1.78624	1.85052	1.48387	1.64445	1.45573	1.12402	1.36296	0.935388	0.701708	0.698193	1.17938	0.900512	1.15237	1.36151	0.6196	0.683904	0.660316	1.06438	0.564709	0.905286	0.938112	1.58285	1.57616
LITCHI021144	1.47636	1.02524	0.465481	0.571717	0.366104	0.592613	0.406805	0.177848	0.464426	0.863322	0.654038	0.730175	0.81352	0.806573	0.537272	0.481817	0.574956	0.435756	0.343697	0.366441	0.684302	0.103086	0.228917	0.099184	0.244135	0.32126	0.529041	0.48631	0.351069	0.893295	0.091763	0.469563	0.212332	1.4143	1.21128	1.00267
LITCHI021143	0.599413	1.00335	2.65483	1.37226	2.09853	2.03065	3.47251	2.8747	3.45909	1.19384	0.543333	0.658313	3.04897	2.22691	2.00444	2.34891	3.00527	3.49384	4.1579	2.27514	2.96287	3.8358	3.53513	1.50384	4.60586	5.28888	6.79728	3.27265	3.58428	12.9494	7.45062	5.16017	3.53988	5.90135	6.3561	7.02093
LITCHI021138	3.68575	3.08923	2.27968	3.62486	2.37093	3.73009	3.56084	3.56723	2.5228	4.85173	3.29972	2.48371	2.32606	2.50987	2.76092	3.44843	3.2452	2.74678	1.47415	1.71734	1.77821	2.2702	2.35631	3.7848	2.05239	2.27643	2.20083	2.12855	1.67903	1.6133	1.79038	1.13902	1.1181	0.929465	1.13315	1.03457
LITCHI021136	4.97365	5.2749	6.88355	2.60825	3.18012	5.65864	8.54663	11.3546	9.24397	1.79434	2.05722	1.96591	12.9668	11.9044	15.9309	14.2114	11.1806	12.3058	9.65085	9.55869	8.90828	7.92658	8.08252	6.77657	10.6885	9.3634	12.3933	5.90589	6.77926	7.22003	11.5621	11.9303	7.4166	13.2286	11.4713	10.9376
LITCHI021135	2.87679	2.29687	3.63827	2.24055	2.48092	2.40072	10.1127	13.5115	12.8758	1.28789	1.39017	1.32771	18.8285	17.5048	20.8707	21.6397	19.0584	16.8824	5.97321	7.76614	6.56107	5.20095	4.96293	5.23662	8.5807	8.63694	9.22619	3.13768	2.70471	4.35726	7.84297	8.04727	6.0075	16.2685	12.6064	13.2478
LITCHI021130	0.809898	0.83834	1.1022	0.764869	0.839735	0.524345	2.537	2.40099	1.49125	0.879914	0.724017	0.667775	2.49462	1.91327	2.46092	2.01182	2.08431	2.12771	1.20699	0.98179	1.13032	2.20605	1.63948	2.08258	1.42918	1.32267	2.03525	0.90216	0.829643	1.38272	1.50171	2.82424	1.62131	4.36844	2.6451	3.39855
LITCHI021124	20.452	21.9805	19.2445	14.1136	12.0237	10.9481	17.0254	17.1415	14.8361	16.169	15.8308	17.9705	27.827	24.23	24.2774	20.6102	22.1963	20.1754	22.3001	22.2687	22.1278	14.6288	13.5077	17.0041	14.0377	14.4938	13.8537	14.7875	16.0395	14.8494	12.779	10.4142	11.0409	15.3749	18.6236	16.6597
LITCHI021120	44.6458	41.3941	41.7702	32.3028	34.7475	38.6277	27.8411	27.7138	24.7491	22.9329	27.9619	27.136	12.4298	13.0012	10.5695	10.94	11.5317	11.3372	30.4831	25.8114	24.64	33.1746	27.577	21.4054	34.9642	29.6634	28.604	37.5572	39.4364	49.5135	31.0273	24.8029	29.2397	15.2059	15.0221	11.9203
LITCHI021106	2.54304	2.58523	2.53678	1.87166	2.48545	2.27457	2.23523	2.22937	2.16686	2.78503	3.24365	3.55729	4.31154	5.07316	4.75459	3.44921	3.35497	2.4255	2.38938	1.84712	2.70082	1.56718	1.6281	2.09712	2.00083	1.4823	1.87286	2.35007	2.8193	2.22239	1.68744	1.71791	1.59804	2.70148	2.94977	1.99007
LITCHI021105	3.94079	3.62854	3.61342	2.31947	2.03444	2.18115	5.30835	4.87625	5.31194	3.50411	5.00588	4.36448	6.78188	5.96427	7.19256	7.32298	7.29034	7.47941	3.73237	4.12096	3.83983	2.28002	2.35668	3.08994	3.58269	4.23327	3.24395	2.83358	2.95648	2.93934	2.06983	2.83752	3.23123	6.47982	7.71552	5.752
LITCHI021100	4.55692	4.33223	3.2809	2.7754	4.35574	3.92371	7.02181	8.01571	7.6961	1.97406	1.48867	1.89413	7.3719	7.58708	9.9977	9.8105	6.94599	6.79817	6.47404	7.54164	5.66438	7.06802	6.13344	9.24459	5.40214	7.36341	6.73824	2.12003	2.81482	4.00744	6.98008	11.1434	6.37698	6.32998	5.40252	4.8405
LITCHI021098	73.6343	53.8248	50.0413	50.3453	77.7137	66.3877	56.312	66.5277	47.3673	83.3216	108.014	93.2088	52.0613	58.8369	60.989	76.0007	79.9773	55.0156	30.3443	33.0342	25.7987	39.0415	50.2153	56.2569	53.6885	51.4664	37.5898	63.3498	65.4992	66.0928	43.268	40.2474	31.543	13.3432	14.1263	11.328
LITCHI021093	8.99402	6.96777	6.65486	9.37552	6.13907	7.5292	12.5475	17.4047	14.3098	9.95257	9.77968	7.67256	22.8178	25.3597	20.1163	22.2196	27.7841	22.6717	10.5587	10.9609	12.0878	8.37221	7.9249	8.46839	10.95	10.9873	12.0143	8.2294	7.66626	9.04035	8.10016	7.50905	8.35493	23.4737	21.3546	18.0085
LITCHI021088	17.8852	27.3343	30.4901	20.6605	14.7114	17.6089	6.39804	2.13306	5.51611	8.41206	6.2825	11.4948	1.11639	0.232299	1.26978	1.28598	0.655679	1.07418	25.7967	20.7904	23.5068	21.7241	14.6362	7.44585	8.9337	8.73915	5.03953	13.0535	20.8852	14.7186	8.28876	7.38868	9.82884	0.647665	0.449038	0.499899
LITCHI021086	1979.76	1788.44	2116.42	1574.19	1256.86	1224.16	695.764	577.112	946.524	1184	629.35	1313.22	621.233	462.757	428.323	876.168	474.196	425.171	2660.19	2870.24	2729.1	1198.15	1462.19	1066.81	848.648	862.779	649.023	1026.32	1279.34	1093.79	1049.55	995.667	949.747	289.515	350.028	372.817
LITCHI021068	0.120499	0.490434	0.07882	0.395281	0.105329	0.166714	0.29363	0.040145	0.20572	0.210179	0.155501	0.094242	0.229066	0.193882	0.140502	0.020952	0.058391	0.1391	0.132058	0.093931	0.08419	0.40047	0.153632	0.050681	1.05566	0.944453	0.967489	0.913222	0.452657	0.803355	0.363702	0.054371	0	0.026084	0.089395	0.168845
LITCHI021053	36.2643	39.8112	43.6114	22.8297	25.6449	39.0916	17.6671	10.3016	13.9746	17.0634	15.3195	18.0483	6.04945	7.92351	3.30822	2.44222	6.06866	5.14995	29.4646	28.3581	19.5445	20.088	21.7842	25.2872	16.1898	19.9496	18.8085	29.0025	30.7702	34.8621	18.2557	10.833	16.8738	7.73587	7.12063	6.30164
LITCHI021034	0.170137	0.060695	0.306091	1.20379	0.598114	0.431737	0	1.75489	0.785982	0.039915	0.028483	0	0	0.046739	0.105017	0.280291	0	0.212191	1.02426	0.67818	0.121829	0.562429	0.200126	0	0.496985	0.807126	0.843067	0.785174	1.03384	5.31853	4.19595	1.30025	0.620127	1.58905	4.10535	1.88453
LITCHI021029	7.9168	5.52308	4.28792	8.10123	8.69803	5.9497	7.62963	10.1603	7.6922	11.463	10.6762	7.44287	13.2782	11.5931	12.6263	10.3799	11.3444	10.3384	5.73442	6.16395	5.89414	5.85782	5.5547	11.7469	5.3147	5.47113	4.6277	6.80517	5.68283	4.82528	6.70289	4.60762	4.79395	4.60062	4.77479	3.82476
LITCHI021025	0.935241	3.65841	4.77571	2.21278	1.73358	1.06323	2.27609	1.28954	2.03485	1.29608	2.35844	2.33916	1.3388	1.15297	1.9548	1.31169	2.04833	3.26811	2.11794	3.69782	3.62545	0.743488	2.14299	0.964014	3.88589	2.83884	3.50895	1.6191	4.30221	4.66954	2.68876	2.81591	5.05026	4.40712	4.19403	6.00579
LITCHI021023	1.90897	2.19488	1.53954	1.51568	1.69973	1.63568	1.38374	1.60596	2.12325	1.64005	1.57346	2.39701	4.0804	3.86349	3.73815	1.96044	2.53421	1.7657	2.19738	2.78182	1.099	1.52035	1.56571	2.52647	1.46255	1.29791	1.54905	1.5735	1.64125	1.79128	1.02278	1.45601	1.62437	1.4581	1.19082	1.63892
LITCHI021016	5.32141	3.90995	3.59942	5.954	5.45566	3.08098	4.55611	5.4033	5.54105	7.25395	4.50822	3.58224	7.93834	7.58296	8.66437	8.09753	6.44808	6.84926	5.91542	4.99174	5.60077	4.23469	3.78755	6.76097	2.88335	2.97478	2.95564	3.38617	3.29771	3.544	2.65887	4.02167	2.22293	4.36717	4.37752	4.45229
LITCHI020984	27.3313	30.9156	28.8729	21.0805	17.6443	17.6879	20.223	21.8171	24.0295	29.7598	25.7819	28.3856	28.7688	25.9198	30.7743	25.582	26.8911	24.8688	23.7034	25.3523	27.9878	15.8902	14.1583	16.1044	17.5072	20.457	18.5367	21.8131	22.7054	20.6978	12.36	11.5065	12.21	24.3961	25.6776	24.2968
LITCHI020983	33.3003	50.2858	72.9657	39.8114	29.4335	37.7449	86.2925	68.1974	81.3767	16.3956	10.0301	7.82886	32.8377	36.8078	47.6489	44.7267	39.0157	65.9028	77.1256	55.3729	52.0064	81.345	44.3644	12.991	48.3014	48.6235	63.1172	29.109	33.2528	54.2663	57.8066	37.1126	24.6883	87.4063	69.5547	67.2156
LITCHI020978	31.9009	20.253	24.9141	12.129	10.4426	18.4285	9.77683	7.1145	13.3717	23.7158	13.2881	23.4199	16.8687	11.1584	11.3015	14.3686	8.5266	10.559	18.7355	21.2305	15.4568	12.3463	15.2082	14.4504	5.6571	6.53574	5.13019	21.6528	13.4049	22.5947	11.6667	12.995	8.43453	2.78368	4.65979	3.55158
LITCHI020972	13.4757	13.9387	12.6936	10.0214	6.99192	7.17669	7.55548	8.29336	6.57394	13.3192	17.4328	15.7157	14.3671	14.8106	12.8544	7.88152	13.2141	11.9244	6.10117	8.82496	8.85693	4.79495	3.90929	2.99195	6.92059	5.94472	6.40933	12.1156	11.1346	9.73812	3.5756	2.94159	3.47848	8.60303	9.92305	9.30459
LITCHI020964	0.227012	0.094133	0.114909	0.549928	0.15739	0.665805	0.694106	0.342397	0.449149	0	0.123147	0.025064	0.084215	0.232973	0.072814	0.305503	0.055447	0.391615	0.262601	0.214935	0.22063	0.458525	0.286049	0.137825	0.494779	0.456539	0.502509	0.081177	0.137665	0.177291	0.760745	0.467308	1.03734	0.145591	0.27203	0.30809
LITCHI020961	5.48972	5.91491	6.24866	12.0423	6.37	7.94568	8.95331	4.61884	8.76449	3.70739	3.5152	3.92648	2.57967	3.48274	5.24462	8.95302	3.04688	5.16787	8.50703	6.76749	6.12368	11.2904	6.98096	4.34532	8.37432	9.75814	8.98575	4.69856	7.41526	5.36947	7.17771	8.37081	8.11662	6.90568	5.58519	7.93378
LITCHI020958	2.09452	2.38925	2.34026	1.64302	2.16253	1.81286	1.69453	2.29619	1.52815	2.33338	2.55054	1.99923	3.38172	3.23951	3.25729	2.00428	2.814	2.21011	1.31832	1.73325	1.42868	1.09329	1.15762	1.16335	1.15791	1.5695	1.10637	1.93158	1.84352	1.82834	1.3892	1.13104	0.952371	1.92754	1.48789	2.00559
LITCHI020939	0.753145	0.601205	0.753853	0.456602	0.343505	0.433572	0.679997	0.326748	0.933751	0.985348	0.387588	0.477395	0.672104	0.813867	0.871211	0.710865	0.423461	0.616027	0.595384	0.471242	0.442374	0.535182	0.423209	0.185123	0.485552	0.433828	0.268232	0.577463	0.337545	0.182384	0.300712	0.141869	0.061576	0.499309	0.192041	0.121957
LITCHI020911	0.365592	0.188377	0.191333	0.62013	0.197942	0	0.262713	0.962339	1.08091	0.286962	0.055171	0	0.823744	0.464393	0.712495	2.7045	0.653884	0.691385	0.941436	0.756261	0.739941	0.793879	0.570287	0.80718	0	0.425056	0.315942	0.612147	0.355365	0.708341	0	0.540937	0.648689	0.192085	0.696216	0.097318
LITCHI020910	11.5163	14.1311	13.238	7.084	6.44176	7.02851	9.37183	9.70077	9.66993	12.7293	11.5588	11.6845	15.7893	14.1479	17.9693	11.5895	14.9652	15.0108	11.3787	12.0507	11.5855	6.31765	4.99094	4.82593	7.97283	8.69564	7.93989	9.97202	8.95934	7.77921	4.85615	3.39532	3.04897	9.64073	9.8852	9.93678
LITCHI020909	0.205667	0.478979	0.385647	0.22787	0.183597	0.162512	0.443655	0.269574	0.181736	0.459315	0.476637	0.231569	0.541374	0.473033	0.74094	0.418619	0.357344	0.236997	0.50912	0.263358	0.417952	0.171724	0.147408	0.296432	0.2958	0.132901	0.192083	0.137864	0.15388	0.189646	0.145697	0.101605	0.120656	0.267981	0.171859	0.07911
LITCHI020870	5.6835	4.35402	2.43886	9.52356	3.37232	7.30137	8.78378	7.30941	5.57388	7.06232	2.41932	3.39391	7.11262	4.81902	7.60576	16.1168	5.7129	4.22465	4.28142	5.36605	4.16949	4.58991	2.9585	3.57222	2.13546	0.803003	0.777393	1.93054	2.44513	1.37634	3.71014	1.94381	1.16124	1.97094	1.67294	1.87386
LITCHI020869	4.00584	3.43065	1.2403	9.94429	0.963829	13.6419	2.40358	1.04762	1.42703	4.98853	0.972841	1.92042	1.63084	0.878905	1.80726	2.06987	0.403658	0.590658	1.16708	0.758049	0.681888	2.2777	0.41788	0.690971	0.181424	0.065021	0.344947	0.484105	0.211742	0.299333	0.950623	0.330699	0.097008	0.119521	0.337041	0
LITCHI020852	272.812	225.303	194.599	228.301	189.722	491.568	310.964	187.214	316.222	125.614	97.8427	140.308	178.755	174.498	135.833	229.534	139.896	102.569	446.448	419.465	411.055	350.898	207.845	204.366	122.2	137.548	104.53	99.2295	135.138	111.74	274.255	59.4588	209.911	59.1478	91.4991	65.5542
LITCHI020838	0.364925	0.343268	0.205937	0.798129	0.532517	0.832675	0.294893	0.314671	0.486801	1.52468	1.27049	1.38533	0.419687	0.253028	0.440006	0.79638	0.226358	0.395179	0.234466	0.121475	0.178126	0.473531	0.113532	0.260528	0.216862	0.375105	0.191326	0.506642	0.277177	0.716659	0.320405	0.189761	0.341643	0.329118	0.357838	0.336379
LITCHI020834	25.9001	27.4316	23.2544	35.4932	27.0201	25.9189	28.2449	32.6105	34.5475	34.0259	35.5803	39.292	51.4665	56.0336	53.6599	37.9111	49.8018	49.9034	26.7278	25.9387	27.9137	29.3057	25.9445	27.064	30.5391	28.9769	29.3329	29.1932	30.9516	26.0094	20.5186	21.2972	24.0501	33.7318	32.9818	33.1276
LITCHI020830	16.8304	17.3329	21.5111	15.3755	11.097	11.2386	30.5702	29.7303	23.1547	15.3864	13.4717	10.833	41.6391	36.6484	52.8737	51.8207	36.98	30.9963	25.1596	32.6186	24.3284	18.5293	14.749	13.9279	23.9507	21.5916	24.8048	10.7155	12.9917	11.6022	22.2347	25.6414	11.9378	30.2648	38.0471	30.6183
LITCHI020796	2.52275	2.1405	2.74806	2.9367	2.2242	3.03293	1.69645	2.54635	1.5204	6.00993	3.10486	2.04833	1.62686	1.59846	1.49903	1.54165	1.39193	1.4042	2.74361	2.26406	2.59306	1.20302	1.2391	1.07144	2.22285	1.39583	2.5237	1.57259	1.37663	3.38734	2.90641	1.08499	0.67213	1.40085	1.97832	1.02462
LITCHI020795	39.9217	17.0563	24.1627	53.613	32.2845	41.0109	59.3576	56.5817	41.511	19.4053	26.8215	20.8545	10.7872	10.5713	8.38089	36.2471	18.3247	22.4579	14.9296	14.2288	17.8238	32.8315	26.313	1.35307	108.603	69.4038	50.2864	41.1567	40.9181	34.4326	62.4455	26.1214	15.1575	31.6415	21.8462	7.22448
LITCHI020756	0.327208	1.42389	0.819731	0.853661	0.53971	1.76466	1.06491	0.352195	1.00144	0.840079	0.989123	0.875778	0.163904	0.228719	0.195548	0.457968	0.55495	0.398364	0.937126	0.487073	0.653731	2.1131	0.876338	0.355787	1.19551	1.39254	0.794691	0.880185	1.8653	2.02465	1.82632	1.14322	1.95358	0.334777	0.532668	0.54714
LITCHI020754	14.9595	17.4621	19.1759	11.26	12.5263	10.0139	12.4031	11.1745	13.3494	9.67989	10.4194	11.729	5.37505	6.02588	3.66207	4.9507	8.51315	8.00011	22.3126	19.6898	20.8308	22.4628	18.3103	10.4742	16.4918	16.3237	12.5885	8.70278	14.3648	9.79936	9.68583	5.94662	11.955	5.35612	6.02193	5.34516
LITCHI020742	1.09886	0.878416	0.981503	0.491633	0.732677	0.941372	1.04527	1.26542	0.855308	0.872009	1.44508	1.027	1.5171	1.7555	2.3156	1.61563	1.25493	1.84052	0.828298	1.14491	0.670911	0.727767	0.436984	1.30946	1.36256	0.775283	0.820191	0.683482	0.843417	0.973578	0.710543	0.755208	0.498801	1.51306	0.778213	0.887279
LITCHI020718	1.29935	1.33202	0.840323	1.03214	0.557235	1.56673	3.00303	3.24318	2.98342	0.67421	0.488131	0.623863	5.91193	4.13859	4.12252	4.10037	4.27794	3.90613	1.75457	3.00328	1.89546	2.18228	2.19279	1.23557	1.24349	2.31914	2.88951	0.404219	0.914364	0.483951	2.226	2.00771	1.55783	1.75209	1.6682	3.07497
LITCHI020716	1.55476	0.755474	0.484718	1.87257	0.858416	1.38874	0.714004	1.05493	1.32929	2.03935	1.52331	1.42758	1.60251	1.28635	1.16719	2.14455	1.62483	1.99544	0.507217	0.56751	0.276264	0.830313	1.03171	1.22549	0.66012	0.7602	0.713684	0.563888	0.660443	0.503882	0.798648	0.469453	0.613274	0.665265	0.612176	1.00247
LITCHI020712	2.82335	2.90328	2.57059	2.52629	1.57584	2.01347	3.38082	3.30887	3.21156	3.27134	3.12547	2.43683	5.1011	4.34993	4.00114	3.29364	4.17783	4.33835	2.49375	2.7607	3.14595	1.8771	1.70619	1.47941	2.585	2.78606	2.23287	1.96337	1.88028	1.89075	1.55629	1.31758	1.12534	4.17732	4.40221	3.62952
LITCHI020707	2.49903	2.09036	1.72771	2.3235	0.958966	3.7066	3.02509	2.09886	1.70139	3.40213	1.37165	1.45786	1.77	1.76471	2.17748	3.31917	1.70467	1.47975	1.6878	1.3098	1.8029	2.17412	1.43967	0.860996	1.15719	0.802545	0.876656	1.54794	0.980256	0.583638	1.30116	0.570545	0.453266	1.60144	0.647499	0.933703
LITCHI020695	25.3464	10.1992	6.55911	33.833	44.0578	13.4539	15.1377	23.897	7.59035	18.8427	22.3189	11.4148	18.2293	19.5968	24.2123	23.8476	14.4627	8.75343	5.96741	5.73252	4.78137	6.08584	11.621	40.5877	1.75962	2.27431	1.49512	6.19681	5.22252	7.56953	19.414	9.58453	7.52098	2.84659	4.15557	3.25022
LITCHI020683	31.7381	35.7574	40.2807	26.3059	18.5616	23.6571	27.1994	28.6312	28.4555	36.2566	34.3482	33.1591	34.9855	37.7078	42.2122	33.2469	33.1696	32.9385	30.7036	30.5041	36.7181	20.2125	18.8248	14.6298	22.9575	19.8447	23.7533	28.7528	28.8915	26.4247	17.31	13.9964	15.1543	28.925	31.0757	28.4591
LITCHI020674	2.74972	1.14522	1.04026	2.79026	2.2052	2.38937	0.68424	1.29918	1.05062	2.86669	3.49285	1.6129	0.918546	0.556581	0.709442	1.65953	1.12021	0.733645	0.819683	0.940651	0.673345	1.15252	1.13227	1.09954	0.88987	0.53701	0.462067	1.32577	0.830253	1.65438	1.23995	1.06237	0.752682	1.34369	0.621419	0.41348
LITCHI020673	10.3082	7.38194	5.72422	11.5088	13.3703	10.4929	6.03298	8.12888	4.16839	12.9713	15.7207	11.9099	5.47984	7.1223	6.2764	6.99457	7.06171	5.79294	4.01134	4.08046	3.55628	5.5686	6.14429	11.1675	3.52781	3.06191	3.34449	8.38215	8.44013	9.18511	8.17724	6.03745	3.79746	3.15988	2.83118	2.44431
LITCHI020670	1.47162	1.51298	0.452165	1.03337	12.3035	0.392183	0.584487	0.736619	0.348567	0.259273	0.20524	0.029299	12.9959	7.73935	12.3659	0.691116	0.558539	0.455082	5.94795	5.99122	2.0869	0.510192	6.24328	58.5108	0.192405	0.304911	0.203782	0.067779	0.204402	0.12861	1.00355	0.457325	10.6754	0.174012	0.216706	0.096486
LITCHI020660	2.19349	2.07622	2.15528	1.40818	1.85033	1.34658	3.53766	3.96714	4.70912	2.10633	2.15587	1.92909	5.51093	5.73582	6.64126	8.13794	7.32309	5.94062	3.01929	3.96955	4.04311	2.58735	3.7785	2.95873	3.19889	3.07495	3.05576	1.53602	1.90614	1.89551	2.97949	3.54943	2.03923	2.98287	4.64508	4.98028
LITCHI020658	38.3692	38.2846	34.6527	23.1004	27.1637	34.6861	39.1143	34.1384	41.5121	46.9779	41.6111	47.3415	24.922	23.985	23.9009	34.1714	33.9844	33.55	27.2739	28.0354	31.6254	37.6935	36.6882	29.9183	41.5793	45.9937	43.2833	56.3244	46.9493	52.4423	32.3402	59.3918	45.4506	48.2554	36.4364	43.3864
LITCHI020651	7.74341	7.02609	7.15084	5.5992	6.75456	9.47816	8.71144	9.83079	13.1474	14.4158	12.9072	10.2999	22.2573	26.2867	31.7761	33.9388	21.0625	23.2974	8.38446	9.00949	8.5246	10.0099	8.89772	7.80617	6.52325	5.85137	7.23275	13.4507	8.34634	10.8583	8.8437	11.8261	6.11641	23.0867	20.7516	18.8369
LITCHI020647	5.64476	4.55652	4.74208	4.61237	5.26436	4.8331	4.23006	2.73033	3.34704	3.43658	2.83199	2.36475	3.57652	3.11948	3.61216	3.13886	2.59294	2.29674	5.36361	5.90083	5.42009	4.82094	4.68013	6.58275	4.19289	3.70946	4.29582	3.75295	3.67713	3.48527	3.60617	4.92938	4.28726	1.15326	0.965969	1.16486
LITCHI020643	1.88954	3.68775	0.760051	7.62366	0.402649	2.69572	4.91756	1.87869	0.393809	6.11886	0.33828	0.1148	0.807954	0.634184	1.05242	0.363039	0.04251	0.116369	0.736776	0.500426	0.619583	1.47782	2.01588	0.377911	0.031174	0.272566	0	0.279913	0.088265	0	0.075962	0.098523	0.495802	0.404858	0.299671	0.114461
LITCHI020629	21.1027	21.3575	18.1249	14.7878	15.4992	13.9218	19.6734	23.16	20.4359	20.1398	23.2124	17.0093	30.3036	31.6372	32.8654	26.8345	29.1562	24.7411	20.0221	20.4245	19.8498	13.7964	13.0822	14.2198	17.631	17.5359	15.9074	16.5379	15.6505	14.5471	11.0052	10.119	11.5517	18.0544	21.4903	18.0493
LITCHI020613	0.925447	1.18573	0.881842	1.35068	0.853032	1.46404	0.079677	0.977453	0.528162	2.04665	0.389833	0.829332	0.553334	0.432177	0.306008	0.635485	0.930077	0.58594	0.573137	0.51084	0.441189	0.344639	0.319032	0.418557	0.408371	0.723205	1.2907	0.653699	0.5031	1.15935	0.478696	0.277393	0.724329	0.730719	1.08098	0.562827
LITCHI020612	2.65046	3.46737	3.83088	1.9287	2.03724	1.7193	2.31755	3.34073	2.70322	3.59255	3.7661	4.29902	3.24924	3.92073	4.607	5.26564	2.99798	3.56114	2.50962	2.38118	3.02627	1.20967	1.27503	1.35894	2.39134	2.19516	2.08619	2.5773	2.94374	2.3166	1.3239	1.50709	1.71914	3.72008	3.55027	3.38376
LITCHI020609	2.77145	3.42217	3.13757	2.75963	1.98677	2.23479	1.98239	2.81197	2.87353	2.94739	4.43232	4.70472	3.49833	3.78327	3.94102	4.3964	3.65373	3.83202	2.48774	2.87238	2.63091	1.37103	1.46043	1.56486	1.98992	2.40848	2.00648	2.82398	2.74596	2.71137	1.32066	1.34784	1.75691	3.95765	3.85221	2.98997
LITCHI020601	2.46104	2.62614	2.98828	1.80366	2.78378	2.01067	2.4645	3.12119	1.9432	2.42765	3.44167	2.30913	4.36135	4.54264	3.96449	2.42999	3.1772	3.82172	2.2495	2.34167	2.26396	1.5693	1.71078	2.34542	1.55084	1.68863	2.09732	2.2912	2.11759	2.90805	1.51292	1.52303	1.35196	1.99343	3.13214	2.46276
LITCHI020594	4.00134	4.57205	3.96497	3.89653	3.78362	3.34162	3.45423	3.47348	4.02598	5.89419	6.9112	7.17359	7.14421	7.00258	6.4096	4.01983	5.52601	5.70799	2.86932	3.11367	3.18576	2.29474	2.29009	2.70228	3.10909	3.05751	3.04797	5.06752	4.35628	3.727	1.66423	2.02569	1.86847	3.91836	3.53762	4.03094
LITCHI020589	36.1277	34.4878	29.9814	49.39	55.2652	44.5013	13.3779	13.1955	10.6917	56.2554	56.1436	60.8361	7.77729	9.25472	7.04019	9.58933	8.40409	7.0206	12.6744	14.8357	13.3311	24.9321	19.6617	30.9211	13.0075	12.2662	12.6224	52.5933	47.5477	52.4125	22.9401	15.248	19.6437	7.08071	5.96703	5.31049
LITCHI020588	3.80592	4.04109	3.99566	6.55825	3.33987	3.91165	3.29262	2.78866	1.63648	4.67972	4.95914	4.74484	0.632096	1.04371	1.10587	1.68065	0.678422	1.24528	1.85003	1.50971	2.29786	2.16396	1.96837	0.756449	1.70441	2.12921	1.46204	2.67571	2.80792	2.92946	2.35763	2.06745	0.291709	0.525565	0.562223	0.717209
LITCHI020583	1.77737	1.62784	1.87511	4.11778	1.92141	2.81927	0.616723	0.68441	0.917381	5.00474	2.22638	4.36926	0.623575	0.48175	0.612837	0.68746	0.868688	0.739314	0.944913	0.964406	0.767581	1.13472	0.700516	0.279906	0.83572	0.505679	0.325979	5.8174	3.37696	4.5339	1.41675	1.87906	2.24976	1.71307	0.510501	0.59386
LITCHI020575	25.3057	25.5887	27.4604	19.1748	13.9243	19.3468	15.6266	9.01892	7.4319	8.88164	4.68268	4.94835	3.14089	3.32251	2.87892	5.98852	4.16131	4.10819	20.6151	17.3114	16.4905	12.2459	8.64162	6.73218	6.28153	7.99043	8.67465	6.92685	7.66919	8.88639	13.9016	12.3941	10.3961	3.06709	4.45834	3.51527
LITCHI020571	0.173621	0.362582	0.093676	0.115389	0.244659	0.303035	1.02733	1.2131	1.66872	0.166725	0.672926	0.228669	3.02698	3.05707	10.6197	5.23696	3.33895	3.90593	0.416971	1.21878	0.963378	0.396152	0.303869	0.18013	0.534855	0.878634	0.822323	0.60798	0.472318	0.763332	0.634458	1.08122	0.826684	2.94454	2.88695	3.3588
LITCHI020562	1.83309	1.53123	1.42922	1.85423	4.45862	1.27089	1.1282	0.942069	0.757831	1.72826	2.59309	0.892744	0.962033	1.52742	1.60056	1.4483	1.37106	0.491185	1.33091	1.00463	1.16726	1.10388	1.29154	4.6338	0.354954	0.232043	1.0573	0.898158	0.856598	1.08581	1.44283	0.880786	0.740001	0.376888	0.258915	0.16039
LITCHI020561	10.4594	11.3427	9.73105	9.50852	7.16251	7.48602	8.2068	9.04976	9.40866	12.2158	13.4343	11.7496	15.3661	15.446	12.39	9.94319	12.6397	12.5893	7.74196	8.7453	9.54343	6.25262	5.66343	4.40302	8.55142	8.37694	7.78951	11.4507	10.8425	10.0136	5.32869	5.24888	5.81471	12.4231	12.0938	13.5537
LITCHI020557	1.40352	2.0449	3.21453	1.92654	1.01634	3.3133	2.74468	1.72274	2.7162	2.69975	2.70525	2.31938	15.7656	8.2851	14.9914	4.60793	8.53313	8.77949	0.791417	0.871432	2.36428	1.2921	1.06791	0.377965	1.26734	2.27301	1.78914	2.46076	2.65665	2.42813	0.597583	1.70524	0.56815	4.26419	7.39652	9.862
LITCHI020556	6.15617	6.63456	7.12209	5.15498	3.71521	3.82768	8.05569	6.08855	6.51045	6.37112	6.63823	5.45205	8.89186	8.76413	5.96082	6.2871	7.35407	7.15293	5.80762	5.45728	6.44642	3.76906	3.08937	3.26754	5.92021	6.39139	6.62002	5.22372	5.13803	5.95272	4.12024	3.49293	2.79028	7.62424	7.76677	6.82546
LITCHI020555	12.4304	17.5791	21.2416	13.2708	15.6335	13.7544	26.7306	34.5422	29.9566	12.5696	14.3393	15.1474	11.9049	11.6838	15.0143	13.9919	13.0981	17.6746	20.9046	20.0507	21.4894	21.8603	24.5462	12.6985	59.0754	43.3187	76.0606	35.6835	29.9154	48.0773	27.4156	32.7939	21.7543	46.7109	42.7515	39.9911
LITCHI020545	68.8724	79.2428	71.8232	64.2645	78.6352	71.3627	52.2961	51.0977	54.7504	76.0311	81.9279	93.1245	45.7705	54.7141	42.7709	51.1561	64.1581	66.3086	56.1743	59.7193	68.1164	69.2392	80.8892	63.539	76.2861	81.1906	70.866	90.1489	98.6468	82.9328	80.061	87.7126	101.882	70.7127	80.6073	79.7845
LITCHI020536	12.6839	5.65602	5.5677	15.905	11.6919	10.8452	12.0377	18.6259	11.495	15.7714	18.0683	10.4505	13.9031	16.2389	14.5072	20.7076	17.2496	14.4472	4.6944	4.18456	3.8229	6.92521	6.23935	9.89603	8.07603	7.96877	7.65794	6.39454	5.97158	10.0205	11.0202	8.54595	5.66475	6.7422	6.17184	5.91661
LITCHI020533	1.20708	1.03385	0.270451	1.1656	0.943518	0.48733	1.05969	1.51748	0.559535	1.95386	2.65318	1.79782	5.18135	7.02385	4.74293	2.81163	6.48472	3.05997	0.344691	0.18284	0.209093	0.082965	0.76541	0.551085	0.199315	0.379758	1.09885	0.610517	0.7133	0.631574	2.07904	1.12456	1.1241	2.08789	3.4649	2.48253
LITCHI020527	40.2824	54.9839	53.3921	57.4267	36.4567	45.7797	19.0478	12.2715	18.8943	44.9928	54.0769	68.8645	4.90158	4.65171	5.97971	8.0379	6.33449	7.19947	24.5253	24.482	35.054	31.1952	18.7525	10.0165	37.6824	28.6442	19.7586	43.6179	58.5464	46.6085	14.2007	12.7814	18.0813	11.4955	11.1832	8.4441
LITCHI020523	0	0.275912	0	0	0	0.118707	0.048032	0	0.136244	0	0	0	0.047531	0	0.157978	0.045375	0	0.207393	0.342399	0.548727	0.228135	0.646762	0.266725	0	0.904922	0.541974	0	1.1093	0.074395	0.320236	2.81963	6.25402	1.15316	13.7104	5.17116	2.96628
LITCHI020518	2.27212	2.70755	2.45812	1.3807	1.32772	1.30398	3.13488	2.23951	3.18094	1.13089	1.51812	1.42243	3.43937	3.48794	2.70679	2.05488	3.17695	3.42596	3.01334	3.76021	4.34425	3.77018	3.21618	1.81405	3.32029	3.37028	3.79884	1.58271	1.37642	1.19467	1.47314	1.62258	2.45152	2.68933	2.90979	2.87933
LITCHI020510	4.81662	6.41379	5.21483	7.13804	7.20398	4.60574	3.23174	2.38315	2.79877	3.60567	4.8106	5.07374	1.34218	2.35596	2.61205	2.81645	1.87467	1.63795	6.90611	4.60551	5.28066	5.19606	5.36557	5.98072	4.08941	3.29478	3.07881	4.19104	6.70039	4.91514	4.83373	4.57418	4.77611	1.94638	1.33579	0.860951
LITCHI020508	1.81963	1.6358	1.54907	2.66888	1.92285	2.4092	3.76269	7.63861	4.70919	2.81597	3.3823	1.89417	7.4904	8.28785	9.08377	8.01138	10.8655	8.55435	2.30484	2.08678	1.53331	2.76467	2.60055	5.86847	1.95348	2.21769	2.7348	1.82116	1.3571	2.43221	4.48551	2.56602	3.05762	4.11906	3.4019	4.14537
LITCHI020498	30.6646	22.2377	23.0175	32.2185	24.144	26.5857	15.5963	18.0982	14.1908	25.3174	23.7598	23.9001	14.75	11.5068	12.6263	10.1094	10.3482	9.60337	17.4722	17.5769	16.4705	20.6669	17.3985	17.8767	17.1886	13.3212	13.3938	23.3836	23.224	22.0878	16.5685	10.5292	9.65953	5.18156	5.2016	3.96296
LITCHI020481	0.351126	0.520023	0.444363	0.323324	0.427116	0.431116	0.638526	0.947188	0.598614	0.352316	0.523061	0.492291	1.64043	1.38763	1.4198	1.22371	1.37481	1.28045	0.977285	1.39237	0.916778	0.751606	0.779199	0.906377	0.767807	0.656975	0.962146	0.410113	0.363287	0.452143	0.402069	0.563134	0.634061	0.621297	0.940362	0.91955
LITCHI020472	4.39141	3.14943	3.66515	3.00472	3.34177	3.45376	4.26263	4.76954	5.3366	5.44	4.82388	2.43869	7.31119	8.03168	8.56228	13.6429	5.82282	6.59317	4.71152	4.57413	3.75084	3.56996	3.69755	4.65918	1.49371	2.10643	2.17663	2.49874	2.07618	1.12758	3.3988	3.58572	1.6237	5.06863	7.80669	6.36336
LITCHI020450	0.950758	1.65877	2.96036	3.56868	2.07351	2.762	1.57007	1.64017	1.04994	0.671738	1.80896	2.35643	1.39837	2.13381	0.948692	0.646427	2.23018	2.15123	1.2202	1.50057	1.07525	1.03769	1.44843	0.580397	2.48107	0.734459	0.993039	2.10716	2.47383	0.630819	1.12419	0.280253	2.54535	0.669208	0.319515	0.362679
LITCHI020441	8.43383	7.32548	8.80179	4.01672	7.16173	4.45988	3.1339	6.5456	5.86848	6.85184	7.22928	6.0525	4.99358	4.95691	1.38891	1.70779	4.29928	3.45811	6.7682	7.09972	6.31072	5.83067	6.60782	6.07235	4.126	6.21158	5.46726	9.53422	5.99814	13.0479	8.66981	2.89966	7.22809	10.713	10.025	10.3338
LITCHI020434	0.714093	1.14654	0.743261	2.00886	0.485768	1.01635	1.31081	1.08369	0.3997	2.74268	0.720475	0.54568	1.63244	0.891161	1.85829	1.06579	0.951316	0.824357	0.302077	1.2058	0.974268	0.974093	1.49596	0.841201	0.342414	0.7276	0.373808	0.588985	0.674863	0.226589	0.334754	0.249048	0.144062	0.498775	0.600501	0.413018
LITCHI020418	65.9992	72.9688	73.0161	49.4384	58.9803	74.0512	45.3786	39.7758	46.2954	44.1432	39.0141	48.7965	25.48	23.6971	26.6121	22.8444	27.2103	29.4496	70.1086	71.0548	66.9505	65.0161	74.2401	65.5044	65.4412	62.4753	54.5735	70.6967	77.3261	73.4489	80.0793	73.073	85.7277	45.2994	50.5454	48.5714
LITCHI020406	2.42943	3.94244	3.782	2.02043	1.48127	1.74219	5.98997	3.64647	6.80385	2.12703	1.94744	1.73645	3.6692	4.6211	3.17771	4.10146	3.76232	4.7893	4.6451	4.0809	5.88968	6.8647	4.35633	5.39328	3.71884	5.59898	5.48964	1.52683	1.87669	1.70977	3.4944	4.29366	5.45975	6.74451	5.20663	6.53467
LITCHI020404	11.7818	13.0995	17.8725	12.9328	15.5761	10.9714	15.3825	22.2741	20.2618	10.7386	13.881	12.2793	21.3243	20.2289	21.5029	18.7285	20.8727	25.33	16.828	19.1188	17.4946	18.5233	20.2351	15.7833	23.7511	23.0351	26.1638	26.7862	24.4062	29.7385	34.7515	32.1879	37.3756	61.5667	41.0918	45.5453
LITCHI020401	0.461254	0.505107	0.245856	0.485738	0.356364	0.447099	0.463849	0.446629	0.656267	0.208462	0.201136	0.490422	0.205238	0.243407	0.137748	0.233979	0.325627	0.256455	1.22307	1.06248	0.714367	1.0912	0.698124	0.328961	1.15651	1.17313	1.36239	0.703227	0.491473	0.714903	0.608317	1.21101	1.24344	1.83639	0.960292	0.852954
LITCHI020398	8.29804	6.15551	6.48965	12.1821	4.7907	11.0314	7.89432	5.74206	6.3949	26.8225	13.9455	13.0691	3.87687	4.16526	4.74702	6.74066	4.87939	4.26409	4.46978	3.75771	5.02877	7.3221	3.83594	1.83041	3.89221	4.82557	3.04516	6.47183	5.78617	6.27706	2.93933	2.02524	1.55601	3.27336	2.88405	2.01103
LITCHI020381	12.5185	8.55194	8.37573	11.5234	7.90725	14.2118	7.94939	11.0168	5.1106	15.0889	9.10903	8.59587	3.83108	3.97146	2.0243	2.06973	2.49144	2.07525	7.07091	5.78521	8.09968	7.41446	13.5517	7.48446	6.44697	9.73978	4.79432	13.4768	11.2903	9.59402	5.801	3.96494	4.66828	8.34395	3.82617	4.34498
LITCHI020376	17.2438	17.8422	17.0978	29.2868	23.1368	22.6106	20.642	24.0339	22.8818	13.1016	10.03	15.0142	11.0401	12.8016	12.3403	14.9069	13.6656	15.4362	29.9922	25.2964	24.4672	26.8913	22.1921	16.0952	32.8743	25.7399	25.2519	19.0723	19.1876	37.2362	34.7615	19.6011	23.5127	17.1752	26.3731	19.4667
LITCHI020359	2.75172	2.97344	2.12229	1.97856	2.5138	1.88142	1.97419	2.18668	1.84773	2.81447	3.3773	3.16766	4.0391	3.79045	2.88345	2.98592	3.64823	3.44984	2.30382	2.16034	2.49166	1.20391	1.50618	1.35952	1.93447	2.14022	2.17064	2.92558	2.61137	2.75799	1.71962	1.32575	1.50675	2.18221	2.7939	3.05265
LITCHI020345	3.32822	3.74522	2.21911	2.65032	0.17426	2.01155	2.4661	1.8305	3.16933	0.783165	0.379259	0.713638	5.89772	5.30803	3.25707	2.94126	3.59562	3.74438	4.07557	5.13601	4.50669	2.97415	3.55213	3.60754	3.37561	2.87175	3.00407	1.70491	2.2019	2.06091	2.9781	1.46483	2.96088	4.57462	3.36303	2.00956
LITCHI020344	2.97572	2.80694	2.94421	2.63411	2.09778	2.09081	3.21021	4.1376	4.1506	3.96462	4.4813	3.07985	5.45373	4.98087	5.81705	6.43781	6.48904	6.06683	2.79895	2.82505	2.97509	1.99815	1.64917	1.80379	2.48658	2.77696	1.73652	2.6411	2.53844	2.39959	1.79496	1.71617	1.57148	4.65292	4.82839	4.07761
LITCHI020336	3.40698	2.04581	1.93523	1.4203	1.10292	1.46063	1.97351	1.8557	1.21675	2.90158	1.85856	1.84994	2.52587	2.1159	2.43811	3.07481	2.37302	1.92092	1.87011	1.81713	2.42191	2.26954	1.69762	0.974904	2.09769	1.76292	2.11983	1.48853	2.46379	2.56316	0.889061	0.768176	0.572353	1.98753	3.13401	2.08489
LITCHI020333	0.230108	0.243858	0.226417	0.428022	0.234515	0.154001	0.80234	0.640538	0.338752	0.38629	0.193735	0.26727	0.350316	0.444834	0.468113	0.141948	0.349035	0.375494	0.741165	0.675171	0.429055	0.606983	0.481948	0.097415	0.305117	0.311034	0.724325	0.319769	0.360074	0.29588	0.235777	0.228527	0.132182	0.357517	0.659075	0.368386
LITCHI020317	4.69635	4.54075	4.67685	5.77073	5.91882	3.95637	3.13448	4.01609	3.34312	6.06271	6.02176	5.75838	5.5076	5.58246	5.86668	5.62024	5.38691	4.64705	2.59612	2.64142	3.61493	4.0345	4.04814	4.93789	2.39235	2.76928	2.58648	2.90115	2.54925	1.76268	2.13194	2.3989	1.40084	1.69799	0.833674	0.957255
LITCHI020313	5.43428	6.37991	4.48441	7.78106	13.4819	6.93078	4.30705	2.42421	4.06261	4.0214	2.95235	4.66233	1.12767	1.362	2.5864	1.78347	0.875106	0.849167	7.17718	5.33877	4.8376	6.80018	11.324	26.1682	3.03092	3.80417	3.35987	8.94596	8.34097	8.88665	7.63021	10.3048	14.731	2.59714	1.89536	2.12252
LITCHI020311	53.1217	17.3761	14.6342	89.1363	68.692	19.5212	13.2139	17.7289	10.4908	21.247	27.5525	18.4498	13.203	12.3182	13.1084	11.6256	12.5748	9.34661	11.4933	10.4951	10.6535	10.0299	10.5232	34.1587	3.56842	3.43435	2.343	7.72825	7.56187	13.4514	21.4771	10.7939	11.0755	4.07029	3.10436	4.38589
LITCHI020308	7.76028	9.11777	6.99792	7.60158	7.34416	11.5613	8.3553	7.19953	9.04263	6.0923	5.98983	5.38961	8.67027	9.45467	10.4588	7.9014	6.13761	9.36874	6.06269	4.33531	5.43031	10.8131	7.51952	6.71335	4.99209	6.54426	7.71145	5.29057	5.35335	3.99226	4.74624	4.46731	3.10406	6.20858	4.00203	5.59881
LITCHI020302	0.940557	2.53196	2.88516	1.34341	1.67687	1.02052	2.98394	3.6673	4.18619	0.478907	0.654669	0.899725	1.94451	2.28292	2.09731	2.58824	2.83137	4.46143	4.04013	4.0144	4.51912	5.98259	2.77341	3.51507	2.78169	4.32308	3.79971	1.47626	2.47173	1.1202	1.88469	1.4468	4.06401	4.20302	4.68769	3.96044
LITCHI020300	2.1525	1.94166	1.82517	1.37927	1.36137	1.28628	1.04596	1.49723	1.11922	2.00149	1.86235	2.25474	2.74265	2.31878	3.23437	1.65102	2.57634	2.5814	1.80045	1.21504	1.70918	1.82813	0.556706	0.925009	1.00622	1.00152	0.95881	1.34633	1.64867	1.80313	0.985247	0.753157	1.02697	1.36976	2.35988	2.45092
LITCHI020297	35.4728	39.7243	44.883	32.8206	29.7291	47.5513	25.9128	29.09	26.9833	30.097	33.8691	38.6289	18.8282	18.5216	18.1836	24.5319	22.0062	24.066	25.6722	25.4387	27.2671	42.9792	33.7189	26.596	39.2076	33.853	40.926	32.8176	42.8055	53.3691	32.052	39.4211	44.7765	47.5101	27.9588	35.4905
LITCHI020293	31.9267	29.3752	27.3857	24.0181	23.1885	18.5246	28.693	29.0999	28.917	27.5302	25.0454	32.6686	53.5759	48.6299	58.1478	46.541	39.6693	44.6561	42.1616	36.7315	44.184	28.3411	23.0595	40.6159	28.7644	32.9005	27.3309	22.1983	27.2445	15.6088	17.6057	18.2691	18.4936	26.6457	36.7648	28.4736
LITCHI020282	0.687239	0.379548	0.280251	0.661552	0.528438	0.580356	0.519276	0.561994	0.188205	0.673758	0.453186	0.243055	0.913024	0.907607	0.727314	0.409945	0.328081	0.511344	0.270412	0.256949	0.259477	0.287375	0.561353	0.422437	0.086661	0.205677	0.088923	0.258549	0.214074	0.096255	0.197133	0.171891	0.043061	0.239501	0.371575	0.050599
LITCHI020280	0.762954	0.564739	0.276923	0.880555	1.22296	0.811017	0.741939	1.8153	0.73573	1.34953	0.394106	0.419219	0.837374	0.949526	1.12218	0.546252	0.66864	0.597513	0.371162	0.33355	0.379043	0.48294	0.730994	1.24818	0.196259	0.367218	0.101298	0.211346	0.215546	0.058378	0.239084	0.244545	0.170086	0.28218	0.287163	0.268348
LITCHI020279	1.92242	1.91853	1.6107	2.31789	1.42573	2.30797	2.12317	2.30782	1.78023	2.9521	1.40973	1.49617	2.45761	2.01447	2.6067	2.11565	1.91937	2.40064	1.70516	1.54496	1.51113	2.24297	1.95342	1.64159	0.819894	1.05929	0.801037	1.28169	1.39358	0.473776	0.742036	0.560762	0.64624	0.696104	1.95571	0.928331
LITCHI020278	0.183181	0.209194	0.089459	0.329185	0.245074	0.214658	0.325663	0.69994	0.12222	0.569649	0.1813	0.059443	0.650781	0.536441	0.845235	0.147743	0.206118	0.273031	0.038435	0.089816	0.059998	0.057301	0.252981	0.34852	0.040441	0.008009	0.01496	0.079796	0.06414	0	0.092269	0	0.023673	0.020217	0.088039	0
LITCHI020273	42.5534	45.7601	36.8639	54.7093	77.5327	57.9459	20.0669	17.4081	18.8978	65.2379	83.5679	76.1534	11.5942	12.4762	11.4111	10.2832	14.5283	11.5914	16.3354	18.5674	17.0946	29.1835	32.4852	35.2536	29.3003	32.0534	30.2093	77.435	77.2796	72.2752	33.5562	43.0884	38.4205	9.7239	9.50424	9.61458
LITCHI020271	0	11.478	13.471	9.75404	11.1387	0.283976	10.9392	9.6743	0	9.15302	12.1714	0.163263	0.131753	0	0.098673	8.90763	7.66669	8.29532	0	10.4204	8.93588	10.3619	0	6.64287	0	0	11.8319	0	13.1203	14.2049	13.3229	11.3255	10.9953	12.6675	10.3133	10.2981
LITCHI020266	0.713259	1.02393	1.38498	1.13308	3.57862	0.525954	3.33128	10.7725	3.69963	5.23664	20.9835	5.42363	5.38191	9.98766	8.91462	12.6051	8.45634	6.95378	0.983779	1.62991	2.42688	1.01759	1.27141	1.88933	3.1495	2.82718	3.49343	2.48074	1.87651	3.4011	4.49237	3.49216	2.00941	5.64259	5.41029	5.42924
LITCHI020265	4.59876	4.89771	4.97888	4.84649	5.07574	4.06617	4.4521	5.52419	6.2614	6.45961	9.6998	6.89187	6.63747	7.80986	6.24139	4.60197	7.93271	8.33511	3.61935	5.29578	4.6248	2.88838	3.25572	3.1338	5.10634	5.22358	4.77595	5.42029	6.34643	6.07644	3.53369	2.29912	3.30169	7.31497	8.55358	8.26352
LITCHI020264	0.446445	0.427941	0.534105	1.09532	0.756193	1.42908	0.451876	0.750852	0.433105	0.555441	0.83389	0.541784	0.245192	0.221556	0.27814	0.277452	0.213432	0.267042	0.290129	0.546846	0.373368	0.721318	0.530097	0.742498	0.910869	1.1542	1.07984	0.854619	0.514432	1.05191	0.616296	0.636743	0.54018	0.294162	0.381341	0.269975
LITCHI020261	15.2974	16.5122	8.60775	9.0142	8.29042	8.64129	10.5235	17.9336	25.3214	30.3571	19.9692	23.7108	36.7805	19.5114	13.2219	14.8225	26.1813	37.6169	20.2628	37.343	16.0093	23.4228	30.9241	10.7125	26.9084	20.016	9.09337	31.9074	36.3388	22.0246	14.3616	31.001	17.3324	22.8074	20.825	35.7818
LITCHI020258	66.9175	72.1773	68.4663	72.272	74.5317	86.1082	53.2075	60.542	55.1763	108.167	119.509	114.928	62.8644	63.3514	65.5122	74.2559	76.1356	8.20258	47.7931	47.6281	48.0156	47.867	22.0558	43.4379	62.342	58.0367	59.6152	92.656	78.3491	85.607	55.9624	72.4477	57.5665	60.928	55.1992	60.4492
LITCHI020254	5.61375	6.48996	4.72847	12.6657	6.96939	8.5997	11.4962	12.0002	13.0983	8.43247	6.89081	7.73975	18.8585	18.099	17.7799	12.5103	12.371	13.6442	6.79956	6.96768	6.23437	12.7306	8.52025	10.7065	12.5263	10.8352	11.1063	7.15996	6.60285	5.1553	6.86427	5.51203	6.45671	7.25399	9.66198	7.55992
LITCHI020245	2.0125	2.5827	3.29924	1.73914	1.65764	2.24465	2.03024	1.49749	2.13044	1.50318	0.830305	0.720597	0.514793	0.779535	0.849318	1.34051	0.648692	1.1931	2.88589	2.72594	2.701	1.35509	2.52209	1.0156	3.62768	3.66806	5.04579	1.65905	2.19435	2.68891	3.11629	2.16645	2.27017	1.6835	2.2635	1.78055
LITCHI020237	1.27011	1.03435	1.13387	0.931903	0.742449	1.07468	2.75518	2.28074	3.40335	0.784391	0.832749	0.746309	2.53588	3.69915	2.66158	2.22054	3.1139	2.38826	1.51199	1.47707	1.45993	2.12411	1.49018	1.9051	1.33553	1.45038	1.54408	0.930004	0.804971	0.913384	1.27543	1.34095	1.27448	3.2933	2.47072	2.26321
LITCHI020236	2.77337	3.44327	2.44981	2.25464	1.7369	2.96993	2.32251	1.91587	1.58718	3.01662	2.3183	3.08643	1.3867	1.78734	0.937784	2.07097	0.891353	1.50972	1.07842	1.31045	1.43923	1.87747	1.72715	0.975478	1.60692	1.81945	2.26576	4.14687	2.57617	3.90083	2.00464	1.89237	1.26791	2.78333	2.38603	1.73305
LITCHI020230	0.907415	0.557042	0.969567	0.540388	0.700598	0.604026	0.435943	0.433351	0.688817	0.995423	0.871109	0.730191	0.425143	0.602572	0.359651	0.503254	0.536298	0.59134	0.683741	0.651218	0.544742	0.612908	0.716211	0.517982	1.27791	1.4148	1.2208	0.483556	0.442244	0.744116	0.712417	0.45786	0.812828	0.556266	0.43667	0.785599
LITCHI020229	2.61184	3.60653	3.1049	1.75558	2.25203	1.82496	1.81499	1.15361	1.31195	1.95623	2.97664	2.43972	2.40612	2.82012	2.35997	1.59478	2.60149	1.94612	1.89727	2.43709	2.5747	1.68957	1.46157	1.03685	1.43266	1.3412	1.368	2.01168	2.12549	2.96276	1.07298	1.29699	0.903725	1.87107	1.62518	1.36847
LITCHI020228	8.06198	5.60211	5.09175	5.53935	21.0661	4.8356	3.11728	7.71385	2.73104	5.27112	3.55395	1.53161	5.02794	6.15607	5.55448	2.73156	3.95608	2.49549	6.44101	6.83417	6.74076	3.48351	8.45367	51.0502	0.739447	1.04572	1.50137	1.88999	0.855172	1.27546	4.62732	3.06638	16.0463	3.32417	2.69178	2.56156
LITCHI020217	2.05985	2.28148	2.0504	1.63588	1.66656	2.14985	2.0451	2.35499	2.43429	2.40915	2.54794	2.48252	3.04646	2.51596	2.8991	2.40343	2.91649	3.14588	1.62515	1.7992	2.16898	1.62684	1.5337	2.60542	1.49814	1.01754	2.07461	2.53355	2.30091	1.91315	1.01888	1.3924	1.26433	2.40882	2.23562	2.55912
LITCHI020213	0.65288	0.589257	0.951848	0.888831	1.00484	0.794216	0.665114	0.619093	0.532683	0.995539	1.63254	1.0106	0.640008	0.562064	0.461818	0.638437	0.960325	0.481521	0.606589	0.864461	0.683956	0.666363	0.664708	0.367073	0.558434	0.606906	0.616226	1.57397	1.85616	2.03328	1.30046	1.00963	0.93629	1.0044	0.814994	0.591739
LITCHI020212	14.6789	6.55431	4.96722	24.3282	24.8738	12.1368	12.7133	20.9656	7.38562	20.7871	28.1572	14.9504	85.1257	86.825	60.7929	16.5208	30.4391	19.7595	7.7165	14.8457	9.53826	6.95116	9.33466	23.4833	8.56114	8.83297	5.53297	6.77963	7.10364	4.75602	13.7996	6.1398	8.56356	4.74389	7.95189	6.65807
LITCHI020206	0.397365	1.21715	0.518519	1.76527	0.134852	1.20414	0.431591	0.811277	1.68752	1.88324	0.302295	0.532801	0.727484	0.466667	0.433567	0.514748	0.432037	0.761201	1.90088	1.14907	1.16198	1.85231	1.43384	0.123197	2.60598	0.909885	1.94105	1.97618	1.81422	1.25596	1.89831	0.178559	0.574836	2.37722	1.58944	1.40917
LITCHI020194	48.2155	31.3935	29.8263	58.9689	50.6919	57.8171	30.2878	35.7302	24.6063	68.1553	73.7266	67.4489	42.862	34.4061	34.0343	37.9723	39.4917	27.1939	19.0206	25.8623	15.6562	18.6471	21.6548	30.2782	21.1581	17.3341	20.473	40.7347	37.2086	37.3116	30.4816	17.092	17.0196	18.8621	14.2052	14.8408
LITCHI020188	0.490008	0.55209	0.654097	0.631875	0.457256	0.389772	1.15583	1.32468	1.22755	0.66157	0.206581	0.290671	1.41052	1.18697	1.28556	0.831539	1.34691	1.61182	1.44832	0.961993	1.26721	1.39616	1.27352	1.47093	0.710929	1.03295	0.882275	0.504216	0.372245	0.174218	1.01963	1.19267	1.65982	1.60322	1.0576	1.44793
LITCHI020186	0.152555	0	0.569964	0.407894	0.297053	0.239854	0.614155	0.925531	0.820028	0.271801	0.843888	0.463036	0.999765	1.24037	0.989549	1.98818	1.352	1.02445	0.408565	0.431686	0.779018	0.27244	0.391571	1.13491	0.09989	0.371581	0.446929	0.292937	0.30679	0.302942	0.751962	0.352741	0.364705	0.436309	0.542474	0.153006
LITCHI020173	20.3674	23.3468	28.5865	27.2154	32.9104	26.8486	16.895	25.6426	18.4254	22.304	25.9824	21.7989	13.6247	10.4913	15.2102	13.2541	12.8619	14.5268	9.9514	15.6148	13.0438	21.0431	21.2071	37.7051	18.4841	23.2376	23.4756	17.8246	17.4414	17.7162	15.6009	15.877	16.0529	9.03531	3.75164	5.46674
LITCHI020164	8.22297	11.6212	12.2586	12.4921	11.4392	14.1802	12.7649	10.2119	13.0975	5.93614	7.04459	6.00604	6.51752	7.5191	8.72096	16.4663	8.39609	14.1162	8.55787	7.90465	9.54464	6.37321	9.62382	5.41251	19.8017	16.1929	21.1247	11.7702	14.2571	14.1649	14.4568	10.5245	10.0222	13.958	12.9739	14.2872
LITCHI020156	9.09413	4.31144	6.85351	14.9255	13.51	16.3851	5.76207	9.86785	5.89184	11.4692	13.5732	10.8657	13.4551	12.9391	8.70528	25.9525	11.1816	9.01387	6.68455	5.77558	4.88828	8.43796	7.33672	15.0135	6.4789	7.88906	5.62721	9.12091	11.5811	16.9552	11.1872	4.41332	13.1452	6.32669	5.95068	4.0822
LITCHI020143	0.795261	0.787002	0.816774	0.818907	0.626469	0.357579	1.2071	1.48099	1.43408	1.12091	0.885679	0.549592	1.49697	1.74458	1.4613	2.28802	2.04407	2.85062	1.19015	1.58298	1.21642	1.32462	0.987778	0.908358	0.610319	1.04407	0.809062	0.228287	0.215581	0.394843	0.712751	0.471038	0.501432	1.26322	0.754391	0.759405
LITCHI020138	7.14907	4.57856	5.4105	7.25954	9.15238	4.2102	3.90281	6.49744	5.12666	5.64138	11.5307	4.11112	4.63496	5.21563	4.30747	4.42273	6.90829	4.87993	5.89853	4.24684	5.98641	4.89804	4.37285	6.58462	4.58199	4.90634	4.28374	1.66167	1.97809	1.56061	2.43443	1.82937	2.60367	1.28071	0.963615	1.38541
LITCHI020107	1.22249	1.69801	1.18495	1.21676	1.03276	1.75408	1.37702	1.09706	1.0766	1.01129	0.878008	1.40054	0.707864	0.744051	0.658059	1.21642	0.905367	0.919465	1.10085	1.06255	1.02539	1.56993	1.64243	0.857893	2.20718	1.83195	1.466	1.46847	1.76774	1.62129	1.19907	1.32311	1.70933	0.96161	0.661662	1.07606
LITCHI020103	25.4382	22.0536	22.0764	9.40839	17.5028	19.7847	7.06524	18.4571	18.0692	17.8331	9.64716	21.4863	22.6417	5.77523	6.8709	26.5988	10.2137	14.9764	11.2746	8.7589	7.63797	7.16536	18.68	5.42871	19.7454	18.836	6.63072	4.11562	13.173	15.7056	25.7087	9.95033	17.4803	15.3947	15.2322	3.36878
LITCHI020077	26.6529	14.3391	13.0985	38.2434	33.2165	19.2946	13.3731	15.6373	8.7202	29.1977	38.1547	31.9609	12.8847	12.7732	13.0903	13.7064	13.3765	8.68819	11.4709	12.7761	13.3663	11.6692	12.917	27.1607	7.67905	10.2993	3.80091	18.7897	26.196	25.092	13.5374	9.05869	12.3643	4.1512	5.55909	3.1391
LITCHI020060	13.6544	10.6374	7.05608	29.5124	18.0597	18.2004	15.9447	16.3521	12.6157	18.264	16.9436	12.3039	23.5609	22.865	22.4701	12.3221	7.68872	9.82581	12.0517	13.6003	8.70353	12.9587	11.42	20.5655	6.73375	6.61761	5.34459	13.0145	12.7204	10.769	21.6272	12.7786	10.9057	8.72071	8.0779	8.57724
LITCHI020058	8.22702	9.33948	7.63139	6.81067	6.87228	10.6169	4.82135	4.12652	3.68253	4.33962	3.94255	4.2967	1.99761	1.65995	1.88733	2.35578	2.21575	2.02989	4.79606	4.62371	4.4778	6.7958	5.37525	4.3454	5.3349	4.53909	4.66365	6.04916	7.19699	6.2293	4.36841	4.54534	4.59999	1.47128	1.51141	1.52117
LITCHI020036	6.75298	3.84931	5.89616	9.44558	15.0418	7.18284	7.3471	10.9401	5.69183	15.1031	18.1562	10.3158	6.34104	7.89909	8.31441	10.0834	12.6916	10.3714	3.02874	4.04304	4.15969	4.41692	6.40759	10.0971	6.80112	6.67858	7.57631	26.5471	21.8547	34.4484	19.9697	21.4453	16.8386	22.5128	25.2615	24.2595
LITCHI020024	3.04936	1.0201	2.53406	4.84616	3.31882	1.03241	1.25769	2.85484	1.70992	4.81812	3.07967	1.73738	1.21728	1.27392	1.02529	0.980183	1.09573	1.4084	3.18345	1.23318	1.20134	0.800194	1.06409	2.61107	0.483973	0.888051	0.171577	1.50832	1.11765	1.0149	1.98693	1.3611	0.843709	0.832083	0.786823	0.761975
LITCHI020023	6.04776	5.5627	5.85949	5.30417	3.97412	4.38374	3.55586	5.49538	4.14859	5.39325	4.16007	4.6153	10.9272	8.03562	7.48264	3.03023	6.35144	5.84541	6.87814	7.91763	6.38851	4.72033	4.8987	6.50198	3.90454	4.28853	4.22716	4.11766	3.76248	3.50285	4.33777	2.1551	3.00085	2.90981	2.88234	2.72228
LITCHI020017	3.26285	4.48239	6.44824	3.852	3.24113	3.21484	4.71085	3.82306	4.84869	3.74724	2.28333	2.95894	4.97246	4.18277	5.8405	4.41566	3.30021	4.54319	6.08886	6.58136	5.75324	4.82753	5.71642	2.15213	5.36413	5.44293	6.82677	6.81531	6.08834	6.12204	4.69444	4.70841	4.479	6.48306	5.83283	7.98909
LITCHI019993	9.61431	9.81683	0.158276	5.27147	5.59131	0.089237	0.092957	0.132982	0.177171	0	0.059289	8.15288	9.369	0.152833	0.165142	8.74752	0.226352	11.3733	14.9976	12.1574	13.3023	12.7148	0.289744	3.56047	12.3173	10.0152	8.8902	6.19082	10.3682	6.97145	7.07471	6.46172	10.4783	6.7237	0.006108	7.23427
LITCHI019960	1.035	2.44252	1.68727	1.47772	2.00028	1.23507	2.12999	4.74682	4.66509	1.21184	1.93063	1.47517	7.61268	4.68837	8.27397	4.72871	5.2921	5.50677	1.4166	4.16582	2.8121	1.95478	1.80876	2.01327	3.88364	2.77125	5.36526	1.10233	1.91429	1.34995	2.10009	0.956879	1.56752	3.28062	1.87292	2.5945
LITCHI019951	15.7784	19.5956	20.1158	19.5065	21.7056	17.6812	12.7409	13.119	10.4635	13.2091	14.0389	14.2353	9.87735	9.9738	10.9295	9.20676	13.4166	11.1902	10.4193	9.5175	11.5034	21.6421	26.4058	16.3488	20.8005	17.6907	19.2332	17.3774	18.6293	15.8999	18.8992	18.3274	24.7615	13.4669	11.4073	11.986
LITCHI019948	3.09329	2.65478	3.02519	9.42326	4.90812	4.73035	2.05965	2.41035	2.14539	8.43224	6.17576	4.48094	1.81641	1.48733	1.55395	1.82363	1.92706	2.23409	1.97837	2.05969	1.37454	1.86379	2.33455	0.853173	5.01962	3.35963	2.94609	11.5371	7.78449	9.80001	7.04456	3.61116	3.76473	15.1479	9.37482	7.58628
LITCHI019937	13.9445	15.1764	19.3163	11.5776	23.2324	10.089	7.41187	11.6321	9.62604	13.0674	23.8516	17.7691	11.6855	13.943	8.09659	5.1505	14.3142	11.0643	14.5789	16.3282	16.3865	10.8335	20.0626	23.5892	19.7272	21.1529	26.2626	21.0836	22.2009	26.0892	19.5783	23.0158	28.3559	14.336	14.932	16.9464
LITCHI019916	1.88017	2.0031	1.51794	1.3796	1.57386	1.77195	1.46959	1.39285	2.2632	2.04999	2.21001	2.17344	2.83686	2.17079	2.56226	2.22497	2.69319	3.30942	1.21247	1.65365	1.28146	1.41504	1.92997	1.61531	1.58411	1.41361	1.39872	1.07905	2.00635	1.66069	0.73137	1.17851	1.03259	1.45518	1.43259	1.08424
LITCHI019913	0.647603	0.794547	1.33645	0.959119	1.47364	0.7621	0.398434	0.570216	0.5763	2.3083	1.56675	3.36061	1.69764	0.975237	0.801211	1.577	0.843402	1.31715	0.165239	0.847679	0.486806	0.369905	0.384669	0.319892	1.23609	0.711621	0.625509	1.94597	1.82787	1.13297	0.439731	0.502748	0.202434	1.02355	0.747893	1.22643
LITCHI019895	184.512	188.939	164.1	214.954	257.679	247.286	46.96	39.903	33.0188	288.553	309.853	286.81	5.26776	8.75346	6.77323	9.17469	12.1211	10.2825	49.9567	43.0758	60.8133	80.3803	84.6221	68.939	69.4125	68.1603	74.6295	264.892	225.776	242.19	73.5916	86.9527	62.2334	12.614	10.6508	10.8573
LITCHI019894	253.399	269.032	235.387	308.376	360.217	350.707	60.393	59.1652	49.7304	399.864	470.925	431.977	6.75538	11.9945	5.37571	12.243	18.8739	13.3116	66.0415	65.326	80.9388	108.944	110.014	85.0073	101.286	99.702	105.899	386.468	310.998	354.466	102.997	96.5754	92.0063	18.6551	14.378	16.2404
LITCHI019891	6.10385	9.41244	7.18503	9.24318	4.71715	10.9525	21.8873	9.54525	20.0885	3.88768	2.54928	5.85289	6.72071	6.12366	7.00118	8.29986	4.72306	11.3301	13.2678	13.4779	10.7053	24.5109	22.8615	5.89152	30.2468	33.095	37.5029	15.7764	13.3721	18.3003	17.6572	30.8797	26.618	31.7299	19.5778	30.8091
LITCHI019890	3.18706	3.90127	3.86605	7.52516	2.49744	4.82224	9.19196	4.46401	9.5531	1.98509	1.14465	2.15515	1.78925	3.78789	3.52438	4.30634	3.96881	4.03198	5.79312	7.12095	4.55976	9.74761	10.102	4.27626	14.5867	14.6017	17.7082	7.0133	5.60439	8.87097	8.08185	14.6325	10.3607	16.8203	10.5849	14.9369
LITCHI019887	18.0084	20.1324	17.1336	13.677	12.5633	12.2629	10.4094	11.7271	10.3625	22.2704	25.8816	23.3403	14.7867	16.4531	15.2171	12.1102	15.9446	16.3851	9.09414	8.83597	10.5117	6.51426	5.36788	4.67727	9.62783	9.67889	9.86496	18.7535	17.1794	16.5038	6.72546	5.93161	5.32753	14.015	14.3805	14.5423
LITCHI019875	0.376724	0.359063	0.308692	0.775524	0.136771	0.32181	0.69925	0.706668	0.570818	0.536584	0.341375	0.167495	0.47326	0.480218	0.474463	0.302195	0.347795	0.355844	0.563384	0.384364	0.54595	0.222606	0.543049	0.179124	0.305521	0.226801	0.409098	0.369794	0.222518	0.100164	0.129334	0.102218	0.164848	0.242382	0.149725	0.176865
LITCHI019857	6.13451	6.49538	5.13608	4.60224	2.94368	2.84597	4.32362	6.55371	6.39863	4.90956	6.61424	5.57255	8.0539	9.01544	7.73422	7.58011	6.63883	7.16632	6.06759	7.28657	6.19608	3.72412	3.72831	3.22979	5.25656	4.88298	4.15414	3.6922	4.1257	4.03132	2.85874	2.56353	2.73744	6.54311	5.79904	6.77342
LITCHI019855	5.98842	8.29505	6.90837	9.16121	7.82608	10.7529	5.90229	5.86194	4.24258	7.70434	8.35336	8.42265	3.20985	2.89729	2.24349	3.47394	3.07887	4.83162	4.12941	3.84781	7.01682	7.71358	8.41157	5.32325	7.22759	8.97982	11.6535	9.4952	9.1811	7.86998	5.76744	5.35513	5.50374	3.94267	3.6571	2.83688
LITCHI019824	26.7535	27.1476	28.0126	15.323	17.6134	15.8249	12.0002	14.0586	12.176	25.3107	22.5398	24.5631	25.6871	25.9113	25.7978	17.4294	21.7709	19.0315	19.526	21.1739	20.9968	12.6408	11.8392	14.0746	11.5833	13.9436	13.217	18.2251	19.8829	15.8309	8.2097	7.94214	9.10662	16.1888	19.6857	17.4236
LITCHI019813	1.29536	0.770915	0.607178	1.34263	0.762626	1.433	2.91907	2.89436	2.31314	1.15639	1.23063	0.823436	2.08043	2.31155	2.87513	6.02571	2.87807	2.32963	0.777587	0.327092	0.515491	1.85034	1.05891	1.5658	0.757813	0.612152	0.767255	0.33442	0.395668	0.269573	1.22688	0.867502	0.50328	0.498863	0.609407	0.397273
LITCHI019804	0.676895	0.824379	0.603256	0.54881	0.278427	0.266421	1.71687	1.03521	1.84103	0.327755	0.325184	0.223447	1.67344	1.43028	1.53968	2.62458	1.80305	2.21016	1.85679	1.86996	2.02526	1.93614	1.42688	0.698971	3.17354	2.32205	7.36328	1.14047	0.786065	1.11359	1.156	4.60631	1.41803	6.54328	4.63896	9.03729
LITCHI019795	0.477475	0.600684	0.73685	0.967109	1.24962	0.651111	1.38448	1.33256	1.63652	0.571333	1.5543	2.4571	1.9859	2.77873	3.64151	2.01948	4.3358	4.5628	0.454191	0.624344	0.450697	0.926848	1.87137	1.55427	1.83706	1.20327	1.43952	4.98652	3.74916	4.86587	5.13671	5.98797	3.43149	11.3033	8.89846	9.93171
LITCHI019763	9.79044	9.26774	10.3295	18.7013	11.3106	9.36557	20.1934	11.4292	6.38131	8.02522	6.26107	4.69257	7.62973	6.50436	11.5869	11.6133	6.27478	5.95582	14.8404	6.98745	10.3471	9.85856	6.89617	6.97081	7.49385	7.41065	7.31693	3.58908	5.38371	6.32593	9.5131	6.38852	7.03146	3.37313	4.01987	2.99605
LITCHI019751	8.0375	9.25377	9.01371	7.87148	9.96588	6.08192	5.97149	8.80369	8.41986	8.14244	8.39087	7.04827	19.5768	18.7945	24.4156	20.803	13.1881	11.9907	10.0552	13.5917	12.0923	9.08715	10.2464	21.8115	4.97358	7.24021	7.60513	6.94106	7.51337	6.43015	7.73954	10.5301	9.69913	9.03731	10.684	11.3261
LITCHI019717	1.65445	1.89042	1.74724	1.15727	1.70913	1.48333	1.08654	1.17171	1.4271	2.45128	2.35871	2.05306	1.86421	1.64338	1.83117	1.75238	1.34021	1.41138	1.19472	1.66077	1.49586	1.3355	1.2269	1.66522	1.15145	0.918609	0.571725	1.11592	1.4687	1.9925	0.758487	0.831248	0.784579	1.03724	1.00402	0.771223
LITCHI019716	3.35243	3.68584	3.65299	2.41946	3.08401	3.17986	2.81399	2.91202	2.56206	3.99487	4.05154	4.65607	4.18405	3.69301	4.31238	3.57963	3.40052	4.29709	2.82087	2.63108	2.81765	2.38711	1.89455	2.18864	2.41454	2.58944	2.77723	3.8932	3.43028	3.72578	1.82126	1.98176	1.66531	2.74199	3.55181	3.72616
LITCHI019712	0.006261	0.089547	0.137521	0.446557	0.079571	0.051321	0.066668	0.051706	0.04844	0.109996	0.224929	0.150753	0.198949	0.10319	0.162937	0.093724	0.065943	0.046819	0.14144	0.17358	0.094272	0.104652	0.204866	0.024212	0.318288	0.136573	0.285441	0.311408	0.322971	0.193234	0.194627	0.404497	0.588021	0.442019	0.288745	0.300177
LITCHI019692	5.54713	7.64362	7.38005	15.6204	8.31063	11.9615	9.17534	6.97715	7.21837	4.57224	5.42815	6.0918	2.77687	3.74772	4.83299	4.67718	3.28517	6.34117	6.31464	3.65377	4.48752	6.44148	4.35999	2.42904	14.4899	11.0366	12.8259	6.62084	8.01043	8.2693	5.83216	4.03733	6.01667	6.49269	4.55039	5.23855
LITCHI019688	2.01152	1.69892	1.30187	1.34143	0.780005	1.07384	1.49245	2.26057	2.29712	2.40769	3.09871	2.37206	2.23924	2.9439	1.67674	2.41867	2.74028	3.12326	1.43608	1.62465	1.3908	0.854133	0.916418	0.556974	1.86174	2.47683	1.54242	1.66974	1.56285	1.72949	0.992154	1.02314	1.01229	3.73511	2.13758	2.58044
LITCHI019656	6.36104	6.1653	4.62343	3.35092	2.79177	4.59307	1.84494	1.4908	1.38043	3.38133	3.46105	3.03666	1.32957	0.708648	1.08524	0.684141	1.313	0.574149	2.3498	2.57665	2.15106	2.09991	1.89461	2.62446	1.88065	1.84105	2.81794	3.28473	2.57062	3.90441	3.37689	3.78633	1.94236	0.301816	0.951895	0.487117
LITCHI019620	1.35256	4.7663	4.53361	0.884747	0.607281	0.593635	2.35644	2.44423	3.1599	0.609008	0.997251	4.69895	1.34961	0.646554	1.24253	0.413505	1.03211	1.11735	5.95466	3.704	7.87908	3.26162	1.92258	1.1093	2.33965	3.19353	2.47444	7.51969	10.5145	5.29776	2.03033	3.1082	3.80065	2.22815	6.0107	3.44652
LITCHI019618	7.67921	8.26467	7.25698	5.50739	4.60076	8.87585	6.54264	4.60677	4.18613	4.77589	4.41867	4.24365	2.51038	1.9843	2.9152	4.57531	2.67886	2.25192	6.44869	5.07846	5.40724	5.64716	4.62358	3.03204	8.583	6.48993	7.1002	5.62709	6.62431	7.83314	5.07812	5.45033	5.15696	3.21853	2.19106	3.15212
LITCHI019609	11.7065	18.4967	21.6727	25.472	13.0894	16.1555	21.1614	23.3049	35.6826	14.1927	8.15042	14.3796	24.067	20.2875	34.3199	37.8159	16.1125	37.6652	30.4289	32.8829	27.8206	46.4261	31.0997	12.0722	23.5619	24.6046	31.0897	31.9434	23.2837	30.5381	42.6045	40.1201	27.2616	84.2961	54.076	58.8433
LITCHI019603	18.1227	11.7023	12.071	36.094	23.3991	18.5653	9.20145	10.0995	10.8304	26.2948	35.4267	27.7111	5.627	4.60059	4.17919	6.68987	7.71582	5.03903	8.66469	6.57886	8.80297	8.47867	9.56807	8.48581	8.23432	9.06314	8.54492	25.8692	29.1014	27.7104	13.8325	9.55488	10.3764	10.225	8.01198	7.27842
LITCHI019602	31.9239	23.4122	21.5817	63.2869	43.8657	34.7615	16.9802	16.3434	14.8681	52.8464	64.387	55.0659	8.46096	10.335	8.9039	12.064	13.8781	12.4599	15.0879	14.4792	15.5478	16.0863	15.6785	14.5275	18.2695	15.9045	12.9649	44.9132	48.5009	53.3768	25.6867	18.9327	16.9557	13.689	13.3573	9.26954
[truncated: 2,291 more rows]

## Sheet: S2
Table S2.The distribution of differentially expressed genes in each co-expression module through WGCNA analysis
Gene ID	Module
LITCHI031859	turquoise
LITCHI031813	turquoise
LITCHI031810	turquoise
LITCHI031809	turquoise
LITCHI031806	blue
LITCHI031776	blue
LITCHI031722	blue
[truncated: 3,595 more rows]

## Sheet: S3
Table S3. Prediction of potential transcription factor binding sites for LcFT1 based on JASPAR database
[truncated: 1,683 more rows]

[truncated: 4 more sheets: S4, S5, S6, S7]
